# Supplementary material for: Comparison of the prevalence of kidney disease by proteinuria and decreased estimated glomerular filtration rate determined using three creatinine-based equations among patients admitted on medical wards of Masaka Regional Referral Hospital in Uganda: a prospective study
Source: BMC Nephrol. 2022 Jul 7;23:242. doi: 10.1186/s12882-022-02865-w (PMC9264612; doi:10.1186/s12882-022-02865-w)
Supplement: Supplementary file 1 — Additional file 1. Prevalence of abnormal kidney function and 90-days outcomes among patients admitted on medical wards of Masaka Regional Referral Hospital in Uganda. [file 12882_2022_2865_MOESM1_ESM.xlsx]

## Sheet: Legends
Additional file 1: Prevalence of abnormal kidney function and 90-days outcomes among patients admitted on medical wards of Masaka Regional Referral Hospital in Uganda: a prospective study. This excel sheet shows dataset generated and/or analyzed during the study.

## Sheet: Dataset
#NAME?	recruitmen	Age	Sex	Tribe	Marital status	Ed Level	Religion	Occupation	Other Occupation	Have you ever had history of diarrhea or excessive vomiting in past 3 months?	Has the patient suffered any illnes in past 3 months?	Do you take alcohol?	If yes CAGE score	Do you smoke	Do you have family history of kidney disease?	History of chronic diseases like diabetes	hypertension	liver disease	heart disease	urologicaldisease	cancer	others	Which drugs have you been taking over the past 3 months None	Herbal Drugs	NSAIDS	specify	What is your HIV status	If HIV positive, are you on ART?	How long have you been on ART (years)	If positive what is your current ART regimen	What other ART regimens have you taken before	Vitals BP;	PR rate	Axillary temperature	Quick SOFA score;	Systolic BP ≤100mmHg	GCS score <15	RR≥22 Abreathes/minute	Serological HIV test	Serum creatinine (µmol/L)	eGFR by FAS (EKFC) equation	eGFR by CKD Epi 2021	eGFR by CKD EPI 2009 without Race Factor	eGFR by CKD EPI 2009 with Race factor	eGFR grades	Proteinuria on dipstick	Patient with initial proteinuria of ≥1+ or decreased eGFR <60mls/min/1.73m	Pateints with eGFR < 60mls or proteinuria ≥1+ at 90 days ALIVE ,LTFU or died	Serum creatinine (µmol/L) after 90 days
203	2020-10-22	70	Male	Muganda	Widower or Widow	Secondary	Catholic	Civil/NGO servant		No	No	Yes	Less than 2	No	No	Yes	No	No	No	No	No	None	No	No	No	Antihyperglycaemics	Negative					141/88	94	37	0	No	No	No	Negative	118	53.7445	57	53.6	62	60-89	1+	Yes	Lost to follow up
99	2020-10-06	85	Female	Others	Widower or Widow	No Education	Moslem	Peasant Farmer		Yes	Yes	No		No	No	No	No	No	No	No	No	None	Yes	No	No		Negative					141/70	98	0	0	No	No	No	Negative	64	62.0328	66	76.1	88	60-89	Negative	No
131	2020-10-13	59	Female	Banyakitara	Married	No Education	Born Again	Peasant Farmer		No	Yes	No		No	No	No	Yes	No	No	No	No	None	No	No	No	Anti hypertensives	Negative					135/71	64	35	0	No	No	No	Negative	102	53.2747	55	52	60	60-89	Negative	Yes	Lost to follow up
258	2020-11-02	52	Female	Others	Widower or Widow	Primary	Protestant	Peasant Farmer		No	No	No		No	No	No	No	No	No	No	No	PUD	Yes	No	No		Negative					91/66	96	36	2	Yes	No	Yes	Negative	107	55.2635	54	51.6	60	60-89	Negative	Yes	Lost to follow up
82	2020-10-01	79	Male	Muganda	Married	Tertiary	Catholic	Civil/NGO servant		No	No	Yes	Less than 2	No	No	No	No	No	No	Yes	No		Yes	No	No		Negative					108/65	56	37	0	No	No	No	Negative	113	50.3442	57	53	61	60-89	Negative	Yes	Lost to follow up
150	2020-10-15	27	Female	Muganda	Married	Secondary	Catholic	Unemployed		Yes	Yes	No		No	No	No	No	No	No	No	No	None	Yes	No	No		Negative					121/85	94	36	0	No	No	No	Negative	93	73.4947	75	72.8	84	60-89	1+	Yes	Lost to follow up
208	2020-10-22	42	Male	Banyakitara	Married	Primary	Moslem	Operate business		Yes	Yes	Yes	2 and above	Yes	No	No	Yes	No	No	No	No	None	No	No	No	Anti hypertensives	Negative					140/96	80	37	0	No	No	No	Negative	760	11.7006	7	6.9	8	Less than 15	Negative	Yes	Lost to follow up
198	2020-10-21	40	Female	Others	Divorced or seperated	No Education	Catholic	Operate business		No	Yes	No		No	No	No	No	No	No	No	No	None	No	Yes	No		Negative					104/64	124	39	1	No	No	Yes	Negative	125	54.6801	48	46.5	54	45-59	Negative	Yes	Lost to follow up
42	2020-09-23	44	Female	Banyakitara	Married	Primary	Catholic	Operate business		Yes	Yes	Yes	Less than 2	No	No	No	No	No	No	No	No	Known ISS	No	Yes	Yes		Positive	Yes	10 and over year	AZT/3TC/LPV/r		97/70	87	36	1	Yes	No	No	Positive	82	79.4242	78	75.2	87	60-89	2+	Yes	Client alive	44
170	2020-10-19	49	Male	Muganda	Divorced or seperated	Primary	Catholic	Peasant Farmer		No	No	Yes	2 and above	No	No	No	Yes	No	No	No	No	None	No	No	No	Anti hypertensives,Septrin,ART	Positive	Yes	2 to <5 years	ABC/3TC/DTG	None	136/84	104	37	0	No	No	No	Positive	116	70.4469	67	63.4	73	60-89	Negative	No
342	2020-11-17	35	Male	Others	Single	Primary	Catholic	Others	Boda boda Rider	No	Yes	No		No	No	No	No	No	No	No	No	Known ISS	No	No	No	Septrin	Positive	No		ART Naive		91/66	124	38	1	Yes	No	No	Positive	19	479.462	176	198.7	230	Above 90	Negative	No
239	2020-10-28	47	Male	Others	Divorced or seperated	Primary	Protestant	Operate business		Yes	Yes	Yes	Less than 2	Yes	No	No	No	No	No	No	No	Known ISS	Yes	No	No		Positive	Yes	2 to <5 years	TDF/3TC/DTG	None	158/56	124	39	0	No	No	No	Positive	106	78.9769	75	71.7	83	60-89	Negative	No
370	2020-11-27	40	Female	Banyakitara	Divorced or seperated	Primary	Protestant	Operate business		Yes	Yes	Yes	2 and above	No	No	No	No	No	No	Yes	No	CKD	No	No	No	Amilodipine,Captopril	Negative					122/96	67	36	2	No	Yes	Yes	Negative	2629	2.59985	1	1.2	1	Less than 15	2+	Yes	Client died
372	2020-11-27	80	Female	Others	Divorced or seperated	Primary	Moslem	Peasant Farmer		No	No	No		No	No	No	Yes	No	No	No	No	None	No	No	No	Antihypertensives	Negative					80/48	46	36	0	Yes	No	No	Negative	497	8.48517	7	6.6	8	Less than 15	2+	Yes	Client died
123	2020-10-12	50	Female	Muganda	Married	Secondary	Moslem	Peasant Farmer		No	Yes	No		No	No	No	No	No	No	No	No	Asthma	No	No	No	Salbutamol	Negative					121/78	107	37	0	No	No	No	Negative	48	126.202	112	110.2	127	Above 90	Negative	No
124	2020-10-12	66	Female	Muganda	Widower or Widow	No Education	Catholic	Peasant Farmer		No	Yes	Yes	2 and above	No	No	No	No	No	No	No	No	None	Yes	No	No	None	Negative					119/67	107	36	0	No	No	No	Negative	59	84.6385	96	92	106	Above 90	Negative	No
125	2020-10-12	40	Female	Muganda	Married	Secondary	Moslem	Operate business		No	Yes	No		No	No	No	No	No	No	No	No	None	Yes	No	No	None	Negative					145/93	116	38	1	No	Yes	No	Negative	35	195.286	129	131.2	152	Above 90	Negative	No
126	2020-10-12	30	Female	Muganda	Widower or Widow	Secondary	Catholic	Operate business		Yes	No	Yes	2 and above	No	No	No	Yes	No	No	No	No	None	No	No	No	Anti hypertensives	Negative					90/70	73	36	1	Yes	No	No	Negative	66	103.561	111	107.9	125	Above 90	Negative	No
127	2020-10-12	22	Female	Banyakitara	Divorced or seperated	Primary	Born Again	Unemployed		Yes	No	Yes	2 and above	No	No	No	No	No	No	No	No	Known ISS	No	No	No	Septrin	Positive	Yes	<1 year	TDF/3TC/EFV		94/72	137	37	1	Yes	No	No	Positive	8	854.376	205	241.9	279	Above 90	Negative	No
129	2020-10-12	52	Female	Banyakitara	Married	Primary	Protestant	Peasant Farmer		No	Yes	Yes	2 and above	No	No	No	No	No	No	No	No	None	No	No	Yes		Negative					113/63	76	37	99	No	No	No	Negative	49	120.678	110	107.9	125	Above 90	Negative	No
130	2020-10-12	67	Female	Others	Widower or Widow	Primary	Catholic	Operate business		Yes	Yes	Yes	2 and above	No	No	No	No	No	No	No	No	None	Yes	No	No		Negative					158/84	70	36	0	No	No	No	Negative	68	72.5551	85	80.3	93	Above 90	Negative	No
132	2020-10-13	28	Female	Muganda	Single	Secondary	Catholic	Others	Fish Monger	Yes	Yes	No		No	No	No	No	No	No	No	No	Known ISS	No	No	No	ART,Septrin	Positive	Yes	<1 year	ABC/3TC/DTG	None	94/56	104	37	1	Yes	No	No	Positive	28	244.107	146	153.6	177	Above 90	Negative	No
133	2020-10-13	42	Female	Others	Married	Primary	Catholic	Peasant Farmer		No	Yes	No		No	No	No	No	Yes	No	No	No		Yes	No	No		Negative					136/75	98	360	0	No	No	No	Negative	65	102.645	104	101	121	Above 90	Negative	No
134	2020-10-13	27	Female	Muganda	Single	Primary	Catholic	Unemployed		Yes	No	No		No	No	No	No	No	No	No	No	None	Yes	No	No	None	Negative					68/54	104	37	1	Yes	No	No	Negative	63	108.492	119	116.6	135	Above 90	Negative	No
135	2020-10-13	19	Male	Muganda	Single	Primary	Catholic	Unemployed		No	Yes	No		No	No	No	No	No	No	No	No	Sickle cell disease	No	No	Yes	Folic Acid	Negative					94/55	73	36	1	Yes	No	No	Negative	14	650.698	213	252	290	Above 90	Negative	No
137	2020-10-13	47	Male	Muganda	Married	Primary	Catholic	Peasant Farmer		No	Yes	Yes	2 and above	No	No	No	No	No	No	No	No	None	Yes	No	No		Negative					116/81	56	35	0	No	No	No	Negative	60	139.526	115	113.8	132	Above 90	Negative	No
138	2020-10-16	81	Male	Muganda	Married	Primary	Catholic	Peasant Farmer		No	No	Yes	2 and above	No	No	No	Yes	Yes	No	No	No	None	No	No	No	Ant hypertensives	Negative					113/69	71	36	0	No	No	No	Negative	15	370.212	142	158.5	184	Above 90	Negative	No
139	2020-10-13	18	Male	Muganda	Single	Primary	Catholic	Unemployed		Yes	Yes	No		No	No	No	No	No	No	No	No	Known ISS	No	No	No	ART,Septrin	Positive	Yes	<1 year	TDF/3TC/DTG		110/63	82	37	0	No	No	No	Positive	33	276.054	166	178.4	207	Above 90	Negative	No
140	2020-10-14	29	Male	Muganda	Married	Secondary	Catholic	Civil/NGO servant		No	Yes	No		No	Yes	No	No	No	No	No	No	None	Yes	No	No		Negative					125	61	36	0	No	No	No	Negative	66	138.027	125	124.2	144	Above 90	Negative	No
142	2020-10-14	28	Male	Muganda	Married	Primary	Catholic	Others	Boda boda Rider	No	No	No		No	No	No	No	No	No	No	No	Known ISS	No	No	No	ART	Positive	Yes	2 to <5 years	TDF/3TC/DTG		100/64	101	35	0	No	No	No	Positive	103	88.4444	88	84.8	98	Above 90	Negative	No
143	2020-10-14	35	Female	Muganda	Married	Tertiary	Catholic	Civil/NGO servant		No	Yes	No		No	Yes	No	No	No	No	No	No	None	No	No	No	Septrin	Positive	No		ART Naive		86/58	67	35	2	Yes	Yes	No	Positive	34	201.03	134	137.1	181	Above 90	1+	Yes	Client alive	70
144	2020-10-14	63	Male	Muganda	Divorced or seperated	Primary	Catholic	Others	Fish Monger	No	Yes	Yes	2 and above	Yes	No	No	No	No	No	No	No	None	Yes	No	No	None	Negative					128/86	74	35	0	No	No	No	Negative	50	138.022	110	109.6	127	Above 90	Negative	No
147	2020-10-14	18	Male	Others	Single	Primary	Catholic	Unemployed		No	Yes	No		No	No	No	No	No	No	No	No	None	Yes	No	No		Negative					100/70	78	37	0	No	No	No	Negative	12	759.148	225	270.4	313	Above 90	Trace	No
148	2020-10-15	56	Female	Muganda	Married	Primary	Catholic	Peasant Farmer		Yes	Yes	No		No	No	No	No	No	No	No	No	None	Yes	No	No		Negative					110/70	69	35	0	No	No	No	Negative	47	119.882	108	106.4	123	Above 90	Negative	No
149	2020-10-15	68	Female	Luo	Widower or Widow	Primary	Catholic	Peasant Farmer		No	Yes	No		No	No	No	No	No	No	No	No	None	Yes	No	No		Negative					111/56	116	37	1	No	No	Yes	Negative	58	84.0438	96	91.2	105	Above 90	Negative	No
151	2020-10-15	24	Female	Muganda	Single	Primary	Protestant	Civil/NGO servant		Yes	No	No		No	No	No	No	No	No	No	No	None	Yes	No	No		Negative	No		Newly diagnosed		111/70	80	35	0	No	No	No	Positive	40	170.875	138	140.4	162	Above 90	Negative	No
152	2021-10-15	18	Female	Banyakitara	Single	Primary	Born Again	Unemployed		No	No	No		No	No	No	No	No	No	No	No	None	Yes	No	No		Negative					125/76	91	37	0	No	No	No	Negative	48	142.396	137	138	159	Above 90	Negative	No
154	2020-10-15	20	Female	Muganda	Single	Primary	Catholic	Unemployed		Yes	Yes	No		No	No	No	No	No	No	No	No	Epilepsy	No	No	Yes		Negative					99/67	66	36	2	Yes	Yes	No	Negative	30	227.834	151	158.8	183	Above 90	Negative	No
155	2020-10-15	36	Female	Muganda	Divorced or seperated	Primary	Protestant	Peasant Farmer		No	No	Yes	2 and above	No	No	No	No	No	No	No	No	Known ISS	No	No	No	ART, Septrin	Positive	Yes	2 to <5 years	TDF/3TC/DTG	None	109/69	75	36	0	No	No	No	Positive	64	106.797	110	107.4	124	Above 90	Negative	No
156	2020-10-15	36	Female	Banyakitara	Divorced or seperated	Secondary	Moslem	Peasant Farmer		No	No	Yes	2 and above	No	No	Yes	No	No	No	No	No	None	No	No	No	Insulin	Negative					109/73	89	36	0	No	No	No	Negative	33	207.122	134	137.5	159	Above 90	Negative	No
157	2020-10-15	40	Female	Muganda	Divorced or seperated	Secondary	Catholic	Operate business		No	Yes	No		No	No	No	No	No	No	No	No	None	Yes	No	No	None	Negative					146/90	82	37	0	No	No	No	Negative	62	110.242	112	108.5	137	Above 90	Negative	No
159	2020-10-15	66	Male	Muganda	Married	Primary	Catholic	Peasant Farmer		No	No	Yes	2 and above	Yes	No	No	No	No	No	No	No	None	Yes	No	No		Negative					123/69	91	36	0	No	No	No	Negative	42	158.467	114	115.3	132	Above 90	Negative	No
160	2020-10-15	19	Male	Muganda	Single	Primary	Catholic	Unemployed		No	Yes	No		No	No	No	No	No	No	No	No	None	Yes	No	No	None	Positive	No		ART Naive		122/71	82	37	0	No	No	No	Positive	40	227.744	155	163.7	190	Above 90	Negative	No
161	2020-10-16	30	Female	Banyakitara	Single	Primary	Born Again	Peasant Farmer		Yes	Yes	Yes	Less than 2	Yes	No	No	No	No	No	No	No	Known ISS	No	No	No	ART, Septrin	Positive	Yes	2 to <5 years	TDF/3TC/EFV		93/63	112	37	3	Yes	Yes	Yes	Positive	19	359.737	159	172	199	Above 90	Negative	No
163	2020-10-16	35	Female	Banyakitara	Married	Primary	Moslem	Peasant Farmer		No	No	No		No	No	No	No	No	No	No	No	None	Yes	No	No		Positive	No		ART Naive		105/65	80	37	0	No	No	No	Positive	42	162.738	127	127.9	148	Above 90	Negative	No
164	2020-10-16	30	Female	Others	Divorced or seperated	Secondary	Catholic	Unemployed		Yes	No	Yes	2 and above	Yes	No	No	No	No	No	No	No	Known ISS	No	No	No	ART, Septrin	Positive	Yes	<1 year	TDF/3TC/DTG		122/83	137	37	1	No	Yes	No	Positive	47	145.426	127	127.7	148	Above 90	Negative	No
165	2020-10-16	20	Female	Muganda	Single	Primary	Catholic	Unemployed		No	Yes	No		No	No	No	No	No	No	No	No	None	Yes	No	No	None	Positive	Yes		Newly diagnosed		92/40	108	38	3	Yes	Yes	Yes	Positive	34	201.03	147	152.4	176	Above 90	Negative	No
166	2020-10-16	52	Male	Muganda	Divorced or seperated	Tertiary	Catholic	Civil/NGO servant		Yes	Yes	Yes	Less than 2	Yes	No	No	No	No	No	No	No	None	Yes	No	No		Negative					99/66	98	37	1	Yes	No	No	Negative	43	183.283	124	126	146	Above 90	Negative	No
167	2020-10-16	41	Male	Muganda	Divorced or seperated	Tertiary	Catholic	Civil/NGO servant		Yes	Yes	No		No	No	No	No	No	No	No	No	Known ISS	No	No	No	ART,Septrin	Positive	No		ART Naive		105/68	66	37	0	No	No	No	Positive	91	98.9061	94	89.9	104	Above 90	Trace	No
168	2020-10-19	46	Male	Others	Widower or Widow	No Education	Moslem	Operate business		No	No	Yes	2 and above	Yes	No	No	No	No	No	No	No	Known ISS	No	No	No	ART, Septrin	Positive	Yes	10 and over year	TDF/3TC/DTG		118/72	72	38	0	No	No	No	Positive	75	112.976	109	104.6	121	Above 90	Negative	No
169	2020-10-19	40	Male	Muganda	Divorced or seperated	Primary	Catholic	Operate business		No	No	Yes	Less than 2	No	No	No	No	No	No	No	No	None	Yes	No	No		Negative					102/82	94	37	1	No	Yes	No	Negative	23	396.077	161	177.3	205	Above 90	Negative	No
173	2020-10-19	80	Female	Others	Married	Primary	SDA	Peasant Farmer		Yes	Yes	No		No	No	No	No	No	No	No	No	None	No	No	Yes	None	Negative					138/80	70	35	0	No	No	No	Negative	49	86.0639	92	88.7	102	Above 90	Negative	No
174	2020-10-20	19	Male	Muganda	Single	Primary	Catholic	Operate business		No	No	No		No	No	No	No	No	No	No	No	None	Yes	No	No		Negative					137/70	65	37	0	No	No	No	Negative	61	149.34	137	137.6	159	Above 90	Negative	No
175	2020-10-19	19	Male	Muganda	Single	Primary	Catholic	Civil/NGO servant		No	No	No		No	No	No	No	No	No	No	No	None	Yes	No	No	None	Negative					101/45	93	38	0	No	No	No	Negative	48	189.787	147	151.9	176	Above 90	Negative	No
177	2020-10-19	30	Male	Muganda	Married	Secondary	Catholic	Operate business		No	Yes	No		No	No	No	No	No	No	No	No	Known ISS	No	No	No	ARTand septrin	Positive	Yes	<1 year	TDF/3TC/DTG		102/60	104	39	0	No	No	No	Positive	91	100.107	100	97.1	113	Above 90	Negative	No
178	2020-10-19	42	Male	Others	Divorced or seperated	No Education	Moslem	Civil/NGO servant		No	Yes	Yes	Less than 2	Yes	No	No	No	No	No	No	No	None	Yes	No	No		Negative					86/43	124	37	1	Yes	No	No	Negative	66	134.734	116	113.4	131	Above 90	Negative	No
179	2020-10-19	33	Female	Muganda	Single	Primary	Catholic	Unemployed		No	Yes	No		No	No	No	No	No	No	No	No	None	No	No	No	Septrin	Positive	No		Newly diagnosed		94/67	138	37	2	Yes	No	Yes	Positive	28	244.107	142	148.3	171	Above 90	Negative	No
180	2020-10-19	58	Female	Others	Divorced or seperated	Primary	Catholic	Peasant Farmer		No	Yes	No		No	No	No	Yes	No	No	No	No	None	No	No	No	Anti hypertensives	Negative					234/122	122	37	0	No	No	No	Negative	47	117.022	107	104.9	121	Above 90	Negative	No
181	2020-10-20	45	Male	Others	Married	Primary	Catholic	Peasant Farmer		Yes	Yes	Yes	Less than 2	No	No	No	No	No	No	No	No	None	Yes	No	No		Positive	No		ART Naive		122/86	128	35	0	No	No	No	Positive	69	124.292	112	109	126	Above 90	Negative	No
182	2020-10-20	32	Male	Muganda	Divorced or seperated	Primary	Catholic	Others	Taxi Driver	No	Yes	Yes	Less than 2	No	No	No	No	No	No	No	No	None	Yes	No	No		Positive	No		ART Naive		122/86	99	36	0	No	No	No	Positive	77	118.309	118	114.1	132	Above 90	Negative	No
183	2020-10-20	30	Male	Muganda	Single	Secondary	Protestant	Operate business		No	No	Yes	2 and above	No	No	No	No	No	No	No	No	None	Yes	No	No		Positive	No		ART Naive		105/68	91	37	0	No	No	No	Positive	59	154.403	129	129.2	150	Above 90	Negative	No
184	2020-10-20	60	Female	Muganda	Widower or Widow	Primary	Protestant	Peasant Farmer		Yes	Yes	No		No	No	No	No	No	No	No	No	None	No	Yes	Yes		Negative					106/68	101	37	2	No	Yes	Yes	Negative	19	282.569	132	139.3	161	Above 90	Negative	No
186	2020-10-20	80	Female	Others	Widower or Widow	No Education	Moslem	Peasant Farmer		No	No	No		No	No	No	Yes	No	No	No	No	None	No	No	No	Anti hypertensives	Negative					98/63	75	36	1	Yes	No	No	Negative	38	110.977	98	96.4	111	Above 90	Negative	No
187	2020-10-20	37	Female	Banyakitara	Divorced or seperated	Primary	Moslem	Peasant Farmer		No	No	No		No	No	No	No	No	No	No	No	Known ISS	No	No	No	ART, Septrin	Positive	Yes	2 to <5 years	DTG/3TC/EFV		104/64	98	36	0	No	No	No	Positive	36	189.861	130	132.7	153	Above 90	Negative	No
188	2020-10-20	34	Female	Muganda	Widower or Widow	Primary	Catholic	Peasant Farmer		No	Yes	No		No	No	Yes	Yes	No	No	No	No	None	No	No	No	Antihypertensives	Negative					145/93	115	37	2	No	Yes	Yes	Negative	66	103.561	108	104.9	121	Above 90	Negative	No
189	2020-10-20	50	Female	Others	Married	Secondary	SDA	Peasant Farmer		No	No	No		No	No	No	No	No	No	No	No	None	Yes	No	No		Negative					148/94	86	36	0	No	No	No	Negative	39	155.326	118	118	136	Above 90	Negative	No
190	2020-10-21	65	Male	Muganda	Married	Secondary	Protestant	Peasant Farmer		No	No	No		No	No	No	No	No	No	No	No	Known ISS	No	No	No	ART,Septrin	Positive	Yes	10 and over year	DTG/3TC/EFV		149/87	66	36	0	No	No	No	Positive	51	132.087	108	107.2	124	Above 90	Negative	No
191	2020-10-21	50	Male	Banyakitara	Married	Primary	Protestant	Peasant Farmer		No	No	Yes	2 and above	No	No	No	No	No	No	No	No	None	Yes	No	No	None	Negative					122/71	71	37	0	No	No	No	Negative	83	97.2744	99	94.3	109	Above 90	Negative	No
192	2020-10-21	36	Male	Muganda	Married	Primary	Catholic	Others	Builder	No	No	Yes	Less than 2	No	Yes	No	No	No	No	No	No	None	Yes	No	No		Positive	No		ART Naive		103/71	92	38	0	No	No	No	Positive	91	100.107	97	93.1	108	Above 90	Negative	No
193	2020-10-21	40	Male	Others	Divorced or seperated	Primary	Catholic	Peasant Farmer		No	No	Yes	2 and above	Yes	No	No	No	Yes	No	No	No	Known ISS	No	No	No	ART, Septrin	Positive	Yes	<1 year	TDF/3TC/DTG		101/73	103	37	0	No	No	No	Positive	70	130.14	115	112.2	130	Above 90	Negative	No
194	2020-10-21	59	Female	Others	Widower or Widow	No Education	Catholic	Peasant Farmer		No	Yes	No		Yes	No	No	No	No	No	No	No	None	No	No	No		Negative					128/54	82	36	0	No	No	No	Negative	13	418.001	145	159	184	Above 90	Negative	No
195	2020-10-21	18	Female	Muganda	Single	No Education	Moslem	Unemployed		No	No	No		No	No	No	No	No	No	No	No	None	Yes	No	No		Negative					121/69	80	36	0	No	No	No	Negative	52	131.442	134	134.4	155	Above 90	Negative	No
196	2020-10-21	49	Female	Muganda	Widower or Widow	Primary	Moslem	Peasant Farmer		No	No	No		No	No	Yes	Yes	No	No	No	No	None	Yes	No	No		Negative					158/100	85	35	0	No	No	No	Negative	66	92.8983	98	94.4	109	Above 90	Negative	No
197	2020-10-21	19	Female	Muganda	Single	Secondary	Protestant	Operate business		No	Yes	No		No	No	No	No	No	No	No	No	Sickler	No	No	No	Folic Acid	Negative					114/70	108	38	1	No	No	Yes	Negative	13	525.77	186	210.6	243	Above 90	Negative	No
199	2020-10-21	56	Female	Others	Married	Primary	Moslem	Peasant Farmer		No	No	No		No	No	No	No	No	No	No	No	None	Yes	No	No	None	Negative					148/55	79	37	0	No	No	No	Negative	38	148.275	114	114.1	132	Above 90	Negative	No
202	2020-10-22	52	Male	Muganda	Divorced or seperated	Primary	Catholic	Peasant Farmer		No	Yes	Yes	Less than 2	Yes	No	No	No	No	No	No	No	None	Yes	No	No		Negative					122/91	142	38	1	No	Yes	No	Negative	53	148.701	116	115.6	134	Above 90	Negative	No
204	2020-10-22	62	Male	Muganda	Married	Secondary	Catholic	Peasant Farmer		No	Yes	Yes	2 and above	No	No	No	Yes	No	No	No	No	None	No	No	No	Anti hypertensives	Negative					122/80	79	37	0	No	No	No	Negative	52	134.325	110	108.6	126	Above 90	Negative	No
205	2020-10-22	30	Male	Muganda	Single	Primary	Catholic	Peasant Farmer		No	No	No		No	No	No	No	No	No	No	No	None	Yes	No	No		Negative					102/77	82	36	0	No	No	No	Negative	44	207.04	141	145.7	169	Above 90	Negative	No
206	2020-10-22	28	Male	Muganda	Married	Primary	Moslem	Others	Bodaboda Rider	Yes	Yes	No		No	No	No	No	No	No	No	No	None	Yes	No	No		Positive	No		ART Naive		133/92	86	38	0	No	No	No	Positive	84	108.45	112	108.5	126	Above 90	Negative	No
207	2020-10-22	83	Male	Muganda	Married	Primary	Catholic	Peasant Farmer		No	No	Yes	Less than 2	No	No	No	No	No	No	No	No	None	Yes	No	No	None	Negative					75/42	78	37	1	Yes	No	No	Negative	45	120.46	101	99.5	115	Above 90	Negative	No
209	2020-10-22	84	Female	Muganda	Widower or Widow	Primary	Catholic	Peasant Farmer		No	No	No		No	No	Yes	Yes	No	No	No	No	None	No	No	No		Negative					176/90	106	36	1	No	Yes	No	Negative	8	502.29	140	156.5	181	Above 90	Negative	No
210	2020-10-22	53	Female	Muganda	Married	Primary	Protestant	Peasant Farmer		No	Yes	No		No	No	No	Yes	No	No	No	No	None	No	Yes	No		Negative					117/73	96	36	1	No	No	Yes	Negative	30	194.741	123	125.9	145	Above 90	Negative	No
212	2020-10-23	19	Female	Muganda	Single	Secondary	Catholic	Unemployed		No	Yes	No		No	No	No	No	No	No	No	No	None	No	Yes	No		Negative					120/70	96	36	0	No	No	No	Negative	39	175.257	143	146.7	169	Above 90	Negative	No
213	2020-10-23	57	Female	Others	Widower or Widow	No Education	Catholic	Unemployed		No	Yes	No		No	No	No	No	No	No	No	No	PUD	No	No	No	None	Negative					162/92	85	36	1	No	No	Yes	Negative	36	154.634	115	115.3	146	Above 90	Negative	No
216	2020-10-26	43	Male	Muganda	Divorced or seperated	Primary	Catholic	Others	Builder	Yes	Yes	Yes	Less than 2	Yes	No	No	No	No	No	No	No	Known ISS	No	No	No	ART, Septrin,Isoniazid	Positive	Yes	<1 year	TDF/3TC/DTG		106/80	120	37	0	No	No	No	Positive	90	97.6193	94	89.8	104	Above 90	Trace	No
218	2020-10-26	35	Male	Others	Married	Primary	Born Again	Peasant Farmer		No	Yes	Yes	2 and above	No	Yes	No	No	No	No	No	No	None	Yes	No	No		Negative					106/75	98	36	0	No	No	No	Negative	61	149.34	124	123	145	Above 90	Negative	No
219	2020-10-26	34	Male	Muganda	Single	Primary	Catholic	Others	Builder	Yes	No	Yes	2 and above	No	No	No	No	No	No	No	No	Known ISS	No	No	No	ART ,Septrin	Positive	Yes	2 to <5 years	TDF/3TC/DTG		119/79	91	37	0	No	No	No	Positive	64	142.34	123	121.4	141	Above 90	Negative	No
220	2020-10-26	40	Male	Muganda	Married	Secondary	Moslem	Peasant Farmer		No	Yes	No		No	Yes	No	No	No	No	No	No	None	Yes	No	No		Negative					114/73	79	37	0	No	No	No	Negative	86	105.928	101	96.9	112	Above 90	Negative	No
221	2020-10-26	29	Male	Others	Divorced or seperated	Primary	Catholic	Peasant Farmer		Yes	No	Yes	2 and above	No	No	No	No	No	No	No	No	None	Yes	No	No		Negative					130/101	124	37	0	No	No	No	Negative	50	182.195	136	139.2	161	Above 90	Negative	No
222	2020-10-26	68	Male	Muganda	Married	Primary	Moslem	Peasant Farmer		No	No	No		No	No	No	Yes	No	No	No	No	None	No	No	No	Antihypertensives	Negative					137/75	94	36	0	No	No	No	Negative	66	98.4369	98	94.4	109	Above 90	Negative	No
224	2020-10-26	20	Male	Muganda	Single	Primary	Moslem	Operate business		No	No	No		No	No	No	No	No	No	No	No	None	Yes	No	No		Negative					127/78	80	37	0	No	No	No	Negative	55	165.632	140	142.6	165	Above 90	Negative	No
227	2020-10-27	70	Female	Banyakitara	Widower or Widow	No Education	Catholic	Peasant Farmer		No	No	No		No	No	No	No	No	No	No	No	None	Yes	No	No		Negative					101/72	76	36	0	No	No	No	Negative	56	84.9688	95	91	105	Above 90	Negative	No
229	2020-11-10	45	Male	Muganda	Married	Primary	Moslem	Operate business		No	No	No		Yes		No	No	No	No	No	No	Known ISS	No	No	No	ART ,Septrin	Positive	Yes	<1 year	TDF/3TC/DTG		140/103	94	37	0	No	No	No	Positive	94	91.2356	88	84	97	Above 90	Negative	No
280	2020-11-04	80	Female	Muganda	Widower or Widow	No Education	Catholic	Peasant Farmer		Yes	No	Yes	2 and above	Yes	No	No	No	No	No	No	No	None	Yes	No	No		Negative					229	106	37	1	No	Yes	No	Negative	62	68.0182	87	81.9	95	Above 90	Negative	No
281	2020-11-05	77	Male	Banyakitara	Married	No Education	Protestant	Peasant Farmer		Yes	Yes	Yes	2 and above	Yes	No	No	No	No	No	No	No	None	Yes	No	No		Negative					124/55	85	36	0	No	No	No	Negative	52	112.076	100	97.8	112	Above 90	Negative	No
282	2020-11-05	29	Male	Muganda	Married	Primary	Born Again	Peasant Farmer		Yes	Yes	No		No	No	No	No	No	No	No	No	Known ISS	No	No	No	ART	Positive	Yes	2 to <5 years	ABC/3TC/DTG		113/70	105	37	0	No	No	No	Positive	48	189.787	138	141.6	164	Above 90	Negative	No
284	2020-11-05	21	Male	Others	Single	Primary	SDA	Peasant Farmer		No	No	No		No	No	No	No	No	No	No	No	None	Yes	No	No		Negative					128/72	89	37	0	No	No	No	Negative	95	95.8923	101	98.2	114	Above 90	Negative	No
288	2020-11-05	38	Male	Banyakitara	Married	Primary	Moslem	Peasant Farmer		No	No	No		No	No	Yes	No	No	No	No	No	None	No	No	No	Antihyperglycaemics	Negative					120/79	82	35	0	No	No	No	Negative	74	123.105	115	111.2	129	Above 90	Negative	No
289	2020-11-05	60	Male	Muganda	Married	Primary	Moslem	Peasant Farmer		No	No	No		Yes	No	No	No	No	No	No	No	None	Yes	No	No	None	Negative					116/75	83	36	0	No	No	No	Negative	61	117.305	106	103.2	120	Above 90	Negative	No
290	2020-09-05	68	Female	Muganda	Divorced or seperated	No Education	Catholic	Peasant Farmer		No	Yes	No		No	Yes	No	No	No	No	No	No	PUD	No	Yes	Yes		Negative					157/63	94	38	1	No	No	Yes	Negative	44	110.785	102	99.9	115	Above 90	Negative	No
291	2020-11-06	36	Male	Muganda	Single	Primary	Protestant	Peasant Farmer		Yes	Yes	Yes	2 and above	No	No	No	No	No	No	No	No	None	Yes	No	No		Negative					101/56	87	36	0	No	No	No	Negative	43	211.855	137	141	135	Above 90	Negative	No
293	2020-11-06	63	Male	Muganda	Married	Primary	Catholic	Peasant Farmer		No	Yes	Yes	2 and above	No	No	No	No	No	No	No	No	None	Yes	No	No		Negative					164/97	104	36	0	No	No	No	Negative	80	86.2635	95	90	104	Above 90	Negative	No
295	2020-11-06	33	Female	Muganda	Divorced or seperated	No Education	Born Again	Operate business		Yes	Yes	No		No	No	No	Yes	No	Yes	No	No	None	No	No	No	Morphine	Negative					118/70	70	35	1	No	No	Yes	Negative	67	102.015	107	103.8	120	Above 90	Negative	No
297	2020-11-06	51	Female	Muganda	Married	Primary	Moslem	Peasant Farmer		Yes	Yes	No		No	No	No	No	No	Yes	No	No	None	No	Yes	Yes	None	Negative					160/80	96	37	1	No	No	Yes	Negative	36	166.251	119	120.3	139	Above 90	Negative	No
299	2020-11-06	62	Female	Muganda	Widower or Widow	Secondary	Catholic	Peasant Farmer		No	No	No		No	No	No	No	No	No	No	No	None	No	Yes	Yes		Negative					116/80	107	37	0	No	No	No	Negative	28	187.169	118	120.9	140	Above 90	Negative	No
298	2020-11-09	36	Male	Others	Widower or Widow	Primary	SDA	Operate business		No	Yes	Yes	2 and above	No	No	No	No	No	No	No	No	None	Yes	No	No		Positive	No		ART Naive		82/56	116	37	1	Yes	No	No	Positive	86	105.928	104	99.7	116	Above 90	Negative	No
300	2020-11-09	18	Male	Muganda	Single	Secondary	Catholic	Unemployed		No	No	No		No	No	Yes	No	No	No	No	No	None	No	No	No	Insulin	Negative					113/52	77	36	0	No	No	No	Negative	53	171.882	144	146.8	170	Above 90	Negative	No
301	2020-11-09	35	Male	Muganda	Married	Primary	Moslem	Operate business		No	No	No		No	Yes	No	No	No	No	No	No	Known ISS	No	No	No	ART , Septrin	Positive	Yes	5 to 10 years	TDF/3TC/DTG	Not sure	137/99	69	36	0	No	No	No	Positive	65	140.15	121	119.8	139	Above 90	Negative	No
304	2020-11-10	18	Male	Muganda	Single	Primary	Moslem	Operate business		No	Yes	No		No	No	No	No	No	No	No	No	None	Yes	No	No		Negative					98/57	107	36	1	Yes	No	No	Negative	92	99.0192	107	104.3	121	Above 90	Trace	No
305	2020-11-10	56	Male	Muganda	Divorced or seperated	No Education	Catholic	Peasant Farmer		No	No	Yes	Less than 2	No	No	No	No	No	No	No	No	Known ISS	No	No	No	ART, Septrin	Positive	Yes	<1 year	TDF/3TC/DTG	None	115/77	120	37	0	No	No	No	Positive	61	123.109	109	106.1	123	Above 90	Negative	No
306	2020-11-10	40	Female	Muganda	Married	Primary	Moslem	Operate business		Yes	No	No		No	No	Yes	No	No	No	No	No	None	No	No	No	Anti hyperglycaemics	Negative					130/93	72	36	0	No	No	No	Negative	39	175.257	125	126.6	146	Above 90	Negative	No
308	2020-11-10	21	Female	Muganda	Single	Primary	Catholic	Unemployed		No	No	No		No	No	No	No	No	No	No	No	None	Yes	No	No		Negative					135/68	101	37	0	No	No	No	Negative	16	427.188	175	193.9	224	Above 90	Negative	No
310	2020-11-12	35	Female	Banyakitara	Married	No Education	Moslem	Operate business		No	No	No		No	No	No	No	No	No	No	No	Known ISS	No	No	No	ART,Septrin	Positive	Yes	<1 year	TDF/3TC/DTG		99/60	109	37	1	Yes	No	No	Positive	62	110.242	115	112.4	130	Above 90	Negative	No
311	2020-11-11	38	Female	Muganda	Married	Tertiary	Catholic	Civil/NGO servant		No	No	No		No	No	No	No	No	No	No	No	known ISS	No	No	No	ART, Septrin	Positive	Yes	5 to 10 years	TDF/3TC/DTG	TDF/3TC/EFV	136/80	78	37	0	No	No	No	Positive	77	88.7664	87	84.7	98	Above 90	Negative	No
312	2020-11-11	40	Female	Banyakitara	Married	Primary	Moslem	Peasant Farmer		No	Yes	No		No	No	No	No	No	No	No	No	None	Yes	No	No		Positive	No		Newly diagnosed		135/91	116	36	0	No	No	No	Positive	47	145.426	120	119	148	Above 90	Negative	No
313	2020-11-12	62	Female	Others	Divorced or seperated	No Education	Catholic	Operate business		No	Yes	Yes	Less than 2	Yes	No	No	No	No	No	No	No	None	Yes	No	No		Negative					127/81	110	37	0	No	No	No	Negative	35	149.735	112	112.4	130	Above 90	Trace	No
314	2020-11-12	18	Female	Muganda	Single	Tertiary	Protestant	Unemployed		No	No	No		No	No	No	No	No	No	No	No	none	Yes	No	No		Negative					102/59	73	37	0	No	No	No	Negative	51	134.02	135	135.2	156	Above 90	Negative	No
315	2020-11-12	27	Female	Banyakitara	Married	Primary	Born Again	Unemployed		No	Yes	No		No	No	No	No	No	No	No	No	Known ISS	No	No	No	ART, Septrin	Positive	Yes	10 and over year	TDF/3TC/DTG	TDF/3TC/EFV	137/91	92	37	0	No	No	No	Positive	54	126.574	126	124.6	144	Above 90	Negative	No
316	2020-11-12	23	Female	Others	Single	Secondary	Born Again	Unemployed		Yes	Yes	No		No	No	No	No	No	No	No	No	Epilepsy	No	No	No	Anti Epileptics	Negative					125/81	116	37	0	No	No	No	Negative	35	195.286	143	147.8	171	Above 90	Negative	No
320	2020-11-12	59	Male	Muganda	Married	Primary	Catholic	Peasant Farmer		Yes	Yes	No		No	No	No	No	No	No	No	No	None	Yes	No	No		Negative					81/45	83	36	1	Yes	No	No	Negative	43	168.431	119	120	139	Above 90	Negative	No
321	2020-11-13	64	Male	Banyakitara	Divorced or seperated	Secondary	Moslem	Civil/NGO servant		No	Yes	Yes	2 and above	Yes	No	No	No	No	No	No	No	None	Yes	No	No		Negative					142/91	94	37	0	No	No	No	Negative	78	87.4137	96	90.7	105	Above 90	Negative	No
323	2020-11-13	30	Male	Muganda	Single	Primary	Catholic	Peasant Farmer		No	Yes	No		No	No	No	No	No	No	No	No	None	Yes	No	No		Negative					106/54	104	37	0	No	No	No	Negative	43	211.855	142	147.1	170	Above 90	Negative	No
324	2020-11-13	48	Male	Muganda	Divorced or seperated	Tertiary	Catholic	Civil/NGO servant		No	No	Yes	Less than 2	No	No	No	No	No	No	No	No	Known ISS	No	No	No	ART	Positive	Yes	2 to <5 years	TDF/3TC/DTG	None	100/81	91	37	0	No	No	No	Positive	80	103.389	105	100	116	Above 90	Negative	No
325	2020-11-09	39	Male	Others	Divorced or seperated	Primary	Catholic	Others	Fish Monger	Yes	No	Yes	Less than 2	Yes	No	No	No	No	No	No	No	Known ISS	No	No	No	Septrin	Positive	No		Newly diagnosed		108/70	116	36	0	No	No	No	Positive	79	115.314	112	107.5	125	Above 90	Negative	No
328	2020-11-16	48	Female	Muganda	Widower or Widow	Secondary	Protestant	Operate business		Yes	No	No		No	No	No	No	No	No	No	No	None	No	No	Yes		Negative					139/86	87	37	2	No	Yes	Yes	Negative	28	221.634	129	133.4	154	Above 90	Negative	No
329	2020-11-16	33	Female	Muganda	Married	Secondary	Catholic	Peasant Farmer		No	No	No		No	No	No	No	No	No	No	No	None	No	Yes	No		Negative					120/81	833	7	0	No	No	No	Negative	38	179.869	132	134.1	155	Above 90	Negative	No
331	2020-11-16	65	Female	Muganda	Divorced or seperated	Secondary	Catholic	Peasant Farmer		No	Yes	No		No	No	No	No	No	No	No	No	None	No	Yes	No		Negative					114/69	120	36	1	No	No	Yes	Negative	27	187.197	117	119.8	138	Above 90	Negative	No
330	2020-11-16	46	Female	Muganda	Married	Primary	Born Again	Others	Pastor	No	Yes	No		No	No	No	Yes	No	No	No	No	None	No	No	Yes		Negative					115/75	77	36	0	No	No	No	Negative	64	99.3347	104	100.1	116	Above 90	Negative	No
333	2020-11-16	39	Female	Muganda	Married	Tertiary	Moslem	Operate business		Yes	Yes	No		No	No	No	Yes	No	No	No	No	None	No	Yes	Yes		Negative					145/93	85	36	1	No	No	Yes	Negative	49	139.49	119	118.2	137	Above 90	Negative	No
334	2020-11-16	75	Female	Banyakitara	Widower or Widow	No Education	Born Again	Peasant Farmer		No	Yes	No		No	No	No	No	No	No	No	No	None	No	Yes	No	None	Negative					79/55	101	37	2	Yes	No	Yes	Negative	60	74.6588	91	85.9	99	Above 90	Negative	No
335	2020-11-16	48	Male	Muganda	Married	Secondary	Protestant	Others	Builder	No	No	Yes	Less than 2	No	No	No	No	No	No	No	No	None	Yes	No	No	None	Negative					104/73	83	37	0	No	No	No	Negative	34	243.267	136	142.7	165	Above 90	Negative	No
336	2020-11-16	33	Male	Muganda	Married	Primary	Catholic	Others	Taxi Driver	No	No	Yes	2 and above	No	No	No	No	No	No	No	No	None	Yes	No	No	None	Negative					107/76	65	36	0	No	No	No	Negative	56	162.674	129	129.2	150	Above 90	Negative	No
337	2020-11-16	35	Male	Muganda	Divorced or seperated	Primary	Catholic	Peasant Farmer		No	No	Yes	2 and above	No	No	No	No	No	No	No	No	Known ISS	No	No	No	ART, Septrin	Positive	Yes	2 to <5 years	TDF/3TC/DTG	TDF/3TC/EFV	125/88	103	36	0	No	No	No	Positive	59	154.403	125	124.7	145	Above 90	Negative	No
340	2020-11-16	81	Female	Muganda	Widower or Widow	Primary	Moslem	Peasant Farmer		No	Yes	No		No	No	Yes	Yes	No	No	No	No	None	No	Yes	Yes	None	Negative					120/67	96	37	0	No	No	No	Negative	41	101.623	96	93.3	108	Above 90	Negative	No
341	2020-11-17	54	Male	Muganda	Divorced or seperated	Primary	Catholic	Peasant Farmer		No	Yes	No		No	No	No	No	No	No	No	No	None	Yes	No	No	None	Negative					109/77	96	37	0	No	No	No	Negative	54	142.466	114	13.2	131	Above 90	Negative	No
343	2020-11-17	35	Male	Muganda	Married	Primary	Catholic	Others	Mechanic	No	Yes	Yes	2 and above	Yes	No	No	No	No	No	No	No	Known ISS	No	No	No	ART, Septrin	Positive	Yes	<1 year	TDF/3TC/DTG	None	85/53	48	37	1	Yes	No	No	Positive	52	175.188	130	131.3	152	Above 90	Negative	No
344	2020-11-17	26	Male	Muganda	Single	Primary	Catholic	Peasant Farmer		No	Yes	No		No	No	No	No	No	No	No	No	None	No	No	No	None	Negative					101/71	123	38	0	No	No	No	Negative	40	227.744	149	155.8	181	Above 90	Negative	No
346	2020-11-18	32	Male	Muganda	Divorced or seperated	Primary	Catholic	Others	Boda Boda Rider	Yes	Yes	Yes	Less than 2	No	No	No	No	No	No	No	No	None	No	No	No	None	Negative					102/73	66	37	1	No	Yes	No	Negative	40	227.744	143	149.4	173	Above 90	Negative	No
347	2020-11-18	85	Female	Others	Widower or Widow	No Education	Catholic	Peasant Farmer		No	Yes	Yes	Less than 2	Yes	No	No	No	No	Yes	No	No	None	No	Yes	No	None	Negative					89/59	79	37	2	Yes	No	Yes	Negative	29	136.9	102	101.7	117	Above 90	Negative	No
348	2020-11-18	50	Female	Muganda	Married	Tertiary	Catholic	Civil/NGO servant		Yes	No	Yes	Less than 2	No	No	No	No	No	No	No	Yes		No	No	No	Morphine	Negative					125/79	132	37	0	No	No	No	Negative	41	147.749	116	116.1	134	Above 90	Trace	No
349	2020-11-18	64	Female	Muganda	Single	Tertiary	Catholic	Operate business		No	No	Yes	Less than 2	No	No	Yes	Yes	No	No	No	No	None	No	Yes	No	Anti hyperglycaemics and hypertensives	Negative					128/81	120	37	2	No	Yes	Yes	Negative	44	116.266	105	102.8	119	Above 90	Negative	No
351	2020-11-18	58	Female	Banyakitara	Widower or Widow	No Education	Catholic	Peasant Farmer		Yes	No	No		No	No	No	No	No	No	No	No	None	No	Yes	No	None	Negative					106/73	92	37	1	No	No	Yes	Negative	35	157.143	115	115.6	134	Above 90	Negative	No
355	2020-11-19	58	Female	Muganda	Widower or Widow	Primary	Catholic	Operate business		No	No	No		No	No	Yes	Yes	No	No	No	No	PUD	No	Yes	No	Anti hyperglycaemics,Anti Hypertensives	Negative					154/75	87	37	0	No	No	No	Negative	59	93.2207	101	97.3	112	Above 90	Negative	No
357	2020-11-19	28	Male	Muganda	Married	Primary	Catholic	Peasant Farmer		No	Yes	Yes	Less than 2	No	No	No	No	No	No	No	No	None	Yes	No	No	None	Negative					120/68	105	38	0	No	No	No	Negative	60	151.83	130	130.1	151	Above 90	Trace	No
359	2020-11-19	24	Male	Muganda	Married	Primary	Catholic	Operate business		No	Yes	Yes	2 and above	Yes	No	No	No	No	No	No	No	Known ISS	No	No	No	ART , Septrin	Positive	Yes	<1 year	TDF/3TC/DTG		93/59	107	38	1	Yes	No	No	Positive	45	202.439	145	150.6	175	Above 90	Negative	No
363	2020-11-24	18	Female	Muganda	Single	Primary	Catholic	Unemployed		No	No	No		No	No	No	No	No	No	No	No	None	No	No	No	None	Negative					110/66	63	37	0	No	No	No	Negative	88	77.6706	84	82.9	96	Above 90	Negative	No
366	2020-11-25	75	Male	Muganda	Married	Secondary	Moslem	Civil/NGO servant		No	Yes	No		No	Yes	No	No	No	No	No	No	None	Yes	No	No	None	Negative					134/95	82	37	0	No	No	No	Negative	64	93.2869	95	91.1	106	Above 90	Negative	No
368	2020-11-28	88	Female	Muganda	Widower or Widow	Primary	Catholic	Peasant Farmer		No	No	Yes	Less than 2	No	No	No	Yes	No	No	No	No	None	No	No	Yes	None	Negative					228/110	81	36	0	No	No	No	Negative	43	89.0439	91	87.5	101	Above 90	Negative	No
285	2020-11-11	18	Male	Others	Single	Primary	Protestant	Unemployed		No	No	No		No	No	No	No	No	No	No	No	None	Yes	No	No	None	Negative					128/78	101	36	0	No	No	No	Negative	45	202.439	151	157.1	163	Above 90	Negative	No
252	2020-11-18	20	Male	Others	Single	Primary	Protestant	Others	Builder	No	No	Yes	2 and above	No	No	No	No	No	No	No	No	None	Yes	No	No	None	Negative					125/96	66	37	1	No	Yes	No	Negative	44	207.04	150	156.3	181	Above 90	Negative	No
60	2020-09-29	45	Male	Muganda	Married	Primary	Protestant	Operate business		Yes	No	Yes	Less than 2	No	No	No	No	No	No	No	No	None	Yes	No	No	None	Negative					95/67	98	37	1	Yes	No	No	Negative	50	171.523	124	124.4	144	Above 90	Negative	No
61	2020-09-28	49	Male	Muganda	Widower or Widow	Secondary	Born Again	Operate business		Yes	No	Yes	Less than 2	Yes	No	No	No	No	No	No	No	None	Yes	No	No	None	Negative					143/78	132	37	0	No	No	No	Negative	52	157.151	119	119	138	Above 90	Negative	No
64	2020-09-28	20	Female	Muganda	Widower or Widow	Primary	Catholic	Unemployed		Yes	Yes	Yes	Less than 2	No	No	No	No	No	No	No	No	None	Yes	No	No	None	Positive	No		ART Naive		120/90	90	36	0	No	No	No	Positive	44	155.341	138	140	162	Above 90	Negative	No
65	2020-09-28	63	Female	Muganda	Divorced or seperated	No Education	Moslem	Peasant Farmer		No	Yes	Yes	Less than 2	No	No	No	No	No	No	No	No	None	Yes	No	No	None	Positive	Yes	<1 year	TDF/3TC/DTG	TDF/3TC/EFV	142/63	101	36	0	No	No	No	Positive	61	84.8827	97	92.9	107	Above 90	Negative	No
68	2021-09-29	18	Male	Muganda	Single	Primary	Catholic	Unemployed		Yes	Yes	No		No	No	No	No	No	No	No	No	None	No	Yes	No	Paracetamol	Negative					127/56	103	39	1	No	No	Yes	Negative	94	96.9124	104	121.6	118	Above 90	Negative	No
69	2020-09-29	60	Male	Muganda	Married	Primary	Moslem	Peasant Farmer		No	Yes	No		No	No	No	No	No	No	No	No	None	Yes	No	No	None	Negative					125/83	128	36	0	No	No	No	Negative	81	88.3408	96	90.5	105	Above 90	Negative	No
70	2020-09-29	33	Male	Muganda	Single	Primary	Catholic	Operate business		Yes	Yes	Yes	Less than 2	Yes	No	No	No	No	No	No	No	None	Yes	No	No	None	Positive	No		ART Naive		103/55	92	37	0	No	No	No	Positive	37	246.21	146	153.2	178	Above 90	Negative	No
71	2020-09-29	34	Male	Banyakitara	Married	Primary	Moslem	Operate business		Yes	No	Yes	Less than 2	No	No	No	No	No	No	No	No	None	Yes	No	No	None	Negative					105/75	116	38	0	No	No	No	Negative	78	116.792	116	112	130	Above 90	Negative	No
72	2020-09-30	19	Female	Muganda	Single	Secondary	Born Again	Unemployed		No	No	No		No	No	No	No	No	No	No	No	Known ISS	No	No	No	ART,Septrin	Positive	Yes	10 and over year	AZT/3TC/ATV/r	None	121/73	87	36	0	No	No	No	Positive	51	134.02	134	134.3	155	Above 90	Negative	No
73	2020-09-30	28	Female	Others	Married	Primary	Catholic	Unemployed		No	Yes	No		No	No	No	No	No	No	No	No	None	No	No	No	Septrin	Positive	No		ART Naive		104/64	124	37	1	No	No	Yes	Positive	48	142.396	128	128.6	149	Above 90	Negative	No
74	2020-09-30	70	Female	Others	Widower or Widow	Primary	Protestant	Peasant Farmer		No	Yes	No		No	No	No	No	No	No	No	No	None	Yes	No	No	None	Negative					88/71	119	35	2	Yes	No	Yes	Negative	34	139.949	107	107.3	124	Above 90	Negative	No
77	2020-09-30	57	Male	Banyakitara	Divorced or seperated	Primary	Protestant	Peasant Farmer		No	Yes	Yes	2 and above	Yes	No	No	No	No	No	No	No	None	Yes	No	No	None	Negative					108/90	128	36	0	No	No	No	Negative	66	112.417	105	102	118	Above 90	Negative	No
78	2020-10-02	94	Female	Muganda	Widower or Widow	No Education	Protestant	Peasant Farmer		No	No	Yes	Less than 2	No	No	Yes	Yes	No	No	No	No	None	No	No	No	Anti hypertensive and Hyperglycaemics	Negative					113/50	73	36	0	No	No	No	Negative	51	69.8303	84	79.3	92	Above 90	Negative	No
79	2020-10-05	64	Male	Muganda	Married	Tertiary	Moslem	Civil/NGO servant		No	No	No		Yes	No	No	No	No	No	No	No	None	Yes	No	No	None	Negative					123/70	96	35	0	No	No	No	Negative	73	93.4009	98	93.2	108	Above 90	Negative	No
80	2020-10-01	20	Male	Muganda	Married	Primary	Moslem	Operate business		No	No	No		No	Yes	No	No	No	No	No	No	None	Yes	No	No	None	Negative					120/65	69	36	0	No	No	No	Negative	61	149.34	136	136.7	158	Above 90	Negative	No
83	2020-10-02	50	Female	Muganda	Widower or Widow	Secondary	Catholic	Operate business		Yes	No	No		No	No	No	No	No	No	No	No	Known ISS	No	No	No	ART,Septrin	Positive	Yes	2 to <5 years	TDF/3TC/DTG		124/82	124	37	0	No	No	No	Positive	57	106.276	107	104.1	120	Above 90	Negative	No
86	2020-10-01	80	Female	Banyakitara	Widower or Widow	No Education	Born Again	Peasant Farmer		No	Yes	No		No	No	No	Yes	No	No	No	No	None	No	No	No	Anti hypertensives	Negative					149/71	71	38	0	No	No	No	Negative	46	91.6767	94	90.5	105	Above 90	Negative	No
84	2020-10-01	42	Male	Muganda	Widower or Widow	Primary	Catholic	Peasant Farmer		Yes	Yes	Yes	Less than 2	Yes	No	No	No	No	No	No	No	None	Yes	No	No	None	Negative					104/69	96	38	0	No	No	No	Negative	41	216.889	134	137.9	160	Above 90	Negative	No
87	2020-10-05	72	Male	Muganda	Divorced or seperated	No Education	Moslem	Peasant Farmer		Yes	Yes	No		No	No	Yes	No	No	No	No	No	None	No	No	No	Insulin	Negative					121/73	77	35	0	No	No	No	Negative	47	131.714	106	105.6	122	Above 90	Negative	No
88	2020-10-05	30	Male	Others	Divorced or seperated	Primary	Catholic	Operate business		Yes	Yes	No		No	No	No	No	No	No	No	No	None	Yes	No	No	None	Positive	No		ART Naive		141/97	69	37	0	No	No	No	Positive	97	93.9152	93	89.9	104	Above 90	Negative	No
89	2020-10-02	63	Female	Others	Widower or Widow	No Education	Moslem	Peasant Farmer		No	Yes	No		No	No	No	Yes	No	No	No	No	None	No	No	No	Anti hypertensives	Negative					122/71	82	37	0	No	No	No	Negative	45	115.063	105	102.7	119	Above 90	Negative	No
90	2020-10-05	19	Male	Muganda	Single	Primary	Protestant	Unemployed		Yes	Yes	No		No	No	No	No	No	No	No	No	Sickle cell	No	No	No	Fansidar,Folic Acid	Negative					101/59	71	37	0	No	No	No	Negative	42	216.899	153	160.4	186	Above 90	Negative	No
97	2020-10-06	80	Female	Banyakitara	Widower or Widow	No Education	Protestant	Peasant Farmer		No	No	Yes	2 and above	No	No	Yes	No	No	No	No	No	None	No	No	No	Anti hyperglycaemics	Negative					101/66	84	36	0	No	No	No	Negative	42	100.408	96	93.3	108	Above 90	Negative	No
98	2020-10-06	50	Female	Muganda	Widower or Widow	No Education	Catholic	Peasant Farmer		No	No	No		No	No	No	Yes	No	No	No	No	None	No	No	No	Anti hypertensive	Negative					136/67	64	37	1	No	Yes	No	Negative	76	79.7067	82	79.1	91	Above 90	Negative	No
101	2020-10-07	73	Female	Muganda	Widower or Widow	Primary	Catholic	Peasant Farmer		Yes	Yes	No		No	No	No	Yes	No	No	No	No	None	No	No	No	Antihypertensives	Negative					138/75	105	36	0	No	No	No	Negative	53	86.585	95	90.7	105	Above 90	Trace	No
102	2020-10-07	84	Female	Muganda	Widower or Widow	Primary	Catholic	Peasant Farmer		No	Yes	No		No	No	No	Yes	No	No	No	No	None	No	No	No	Anti hypertensives	Negative					154/72	61	37	1	No	Yes	No	Negative	51	78.7906	89	85.1	98	Above 90	Negative	No
103	2020-10-07	25	Female	Muganda	Married	Primary	Moslem	Unemployed		No	Yes	No		No	No	No	No	No	No	No	No	Newly diagnosed ISS	No	No	No	Septrin	Positive	No		ART Naive		86/64	164	38	1	Yes	No	No	Positive	50	136.7	130	129.6	150	Above 90	Negative	No
104	2020-10-07	32	Female	Muganda	Single	Tertiary	Moslem	Operate business		No	No	No		No	No	No	No	No	No	No	No	Known ISS	No	No	No	ART, Septrin	Positive	Yes	5 to 10 years	TDF/3TC/EFV		64/41	62	38	1	Yes	No	No	Positive	67	102.015	107	104.5	121	Above 90	Negative	No
107	2020-10-07	19	Female	Others	Married	Tertiary	Moslem	Operate business		No	Yes	No		No	No	No	No	No	No	No	No	None	Yes	No	No	None	Negative					118/57	74	37	0	No	No	No	Negative	52	131.442	133	133.4	154	Above 90	Negative	No
109	2020-10-07	22	Male	Banyakitara	Married	No Education	Moslem	Others	Fish Monger	Yes	No	No		No	No	No	No	No	No	No	No	None	Yes	No	No	None	Negative					126/74	92	37	0	No	No	No	Negative	54	168.699	139	141.7	164	Above 90	Negative	No
110	2020-10-07	56	Male	Muganda	Married	Secondary	Catholic	Others	Carpenter	No	No	Yes	Less than 2	No	No	No	No	No	No	No	No	None	Yes	No	No	None	Negative					91/62	107	37	1	Yes	No	No	Negative	83	90.4775	95	90.4	105	Above 90	Negative	No
112	2020-10-07	43	Male	Muganda	Married	Primary	Catholic	Others	Tailor	No	Yes	Yes	Less than 2	Yes	No	No	No	No	No	No	No	None	Yes	No	No	None	Negative					123/67	71	36	0	No	No	No	Negative	35	251.021	139	146.1	169	Above 90	Negative	No
113	2020-10-12	56	Female	Muganda	Widower or Widow	Primary	Protestant	Peasant Farmer		Yes	Yes	No		No	No	No	No	No	No	No	No	None	Yes	No	No	None	Negative					143/68	86	36	0	No	No	No	Negative	56	100.615	104	100.4	116	Above 90	Negative	No
114	2020-10-08	18	Male	Banyakitara	Single	Primary	Born Again	Unemployed		No	No	Yes	2 and above	No	No	No	No	No	No	No	No	None	Yes	No	No	None	Negative					114/70	132	37	0	No	No	No	Negative	29	314.13	172	188.1	218	Above 90	Negative or Trace	No
116	2020-10-12	50	Female	Muganda	Divorced or seperated	Primary	Catholic	Unemployed		No	Yes	No		No	No	No	Yes	No	Yes	No	No	Known ISS	No	No	No	Anti hypertensives	Positive	Yes	2 to <5 years	TDF/3TC/DTG	None	107/75	66	37	0	No	No	No	Positive	50	121.154	111	108.7	126	Above 90	Negative	No
118	2020-10-08	68	Male	Muganda	Married	Primary	Catholic	Peasant Farmer		Yes	Yes	Yes	Less than 2	No	No	No	No	No	No	No	No	None	Yes	No	No	None	Negative					117/72	89	39	0	No	No	No	Negative	40	162.421	115	116	134	Above 90	Negative	No
119	2020-10-08	36	Male	Others	Married	Primary	Catholic	Peasant Farmer		No	Yes	Yes	2 and above	Yes	No	No	No	No	No	No	No	None	No	No	No	None	Positive	No	<1 year	Defaulted		151/93	82	37	0	No	No	No	Positive	28	325.349	156	168.2	195	Above 90	Negative or Trace	No
120	2020-10-08	58	Male	Muganda	Married	Secondary	Catholic	Peasant Farmer		No	No	Yes	2 and above	No	No	No	No	No	No	No	No	None	No	No	No	None	Negative					105/52	95	36	0	No	No	No	Negative	80	91.631	98	93.2	108	Above 90	Negative or Trace	No
230	2020-10-28	43	Female	Banyakitara	Married	Primary	Catholic	Peasant Farmer		Yes	Yes	No		No	No	No	No	No	No	No	No	Known ISS	No	No	No	ART, Septrin	Positive	Yes	5 to 10 years	TDF/3TC/EFV	None	105/77	89	37	0	No	No	No	Positive	36	183.108	125	127.2	147	Above 90	Negative	No
232	2020-10-28	52	Female	Banyakitara	Married	Primary	Catholic	Operate business		No	No	Yes	Less than 2	No	No	No	No	No	No	No	No	None	Yes	No	No	None	Negative					104/64	75	36	0	No	No	No	Negative	63	93.8603	102	97.8	113	Above 90	Negative	No
233	2020-10-28	55	Female	Muganda	Married	Primary	Catholic	Peasant Farmer		Yes	No	Yes	Less than 2	No	No	No	No	No	No	No	No	None	Yes	No	No	None	Negative					182/81	81	40	0	No	No	No	Negative	51	111.821	107	104.3	120	Above 90	Negative	No
235	2020-10-28	30	Male	Muganda	Married	Primary	Catholic	Operate business		No	No	No		No	No	No	No	No	No	No	No	None	No	No	No	None	Negative					112/63	64	36	0	No	No	No	Negative	68	133.967	124	121.8	141	Above 90	Negative	No
236	2020-10-28	62	Male	Muganda	Married	Primary	Catholic	Peasant Farmer		No	No	Yes	2 and above	Yes	No	No	No	No	No	No	No	None	Yes	No	No	None	Negative					105/91	104	35	0	No	No	No	Negative	54	129.35	109	107	124	Above 90	Negative	No
238	2020-10-28	71	Male	Muganda	Married	Primary	Moslem	Peasant Farmer		Yes	Yes	Yes	2 and above	Yes	No	No	No	No	No	No	No	None	Yes	No	No	None	Negative					131/79	98	36	0	No	No	No	Negative	69	90.8079	95	90.8	105	Above 90	Negative	No
241	2020-10-29	74	Male	Muganda	Widower or Widow	Primary	Catholic	Peasant Farmer		Yes	No	Yes	2 and above	Yes	No	No	No	No	No	No	No	None	Yes	No	No	None	Negative					81/47	69	37	1	Yes	No	No	Negative	64	94.4199	96	91.7	106	Above 90	Negative	No
242	2020-10-29	71	Male	Others	Married	Primary	Protestant	Peasant Farmer		No	Yes	No		No	No	No	No	No	No	No	No	None	Yes	No	No	None	Negative					114/64	72	37	0	No	No	No	Negative	65	96.3961	97	93.1	108	Above 90	Negative	No
243	2020-10-29	39	Male	Muganda	Divorced or seperated	Secondary	Moslem	Peasant Farmer		No	Yes	Yes	2 and above	No	No	No	No	No	No	No	No	None	Yes	No	No	None	Negative					107/70	85	36	0	No	No	No	Negative	63	144.6	120	118	137	Above 90	Negative	No
244	2020-10-29	47	Male	Banyakitara	Divorced or seperated	No Education	Catholic	Peasant Farmer		No	No	No		No	No	No	No	No	No	No	No	None	Yes	No	No	None	Negative					116/63	89	36	0	No	No	No	Negative	48	174.407	124	124.8	145	Above 90	Negative	No
246	2020-10-29	80	Male	Muganda	Married	Primary	Catholic	Peasant Farmer		No	No	Yes	2 and above	Yes	No	No	No	No	No	No	No	None	Yes	No	No	None	Negative					125/72	76	37	0	No	No	No	Negative	38	147.911	108	108.9	126	Above 90	Negative	No
250	2020-10-30	38	Female	Muganda	Divorced or seperated	Primary	Catholic	Operate business		Yes	No	No		No	No	No	No	No	No	No	No	Known ISS	No	No	No	ART,Septrin	Positive	Yes	5 to 10 years	TDF/3TC/EFV		83/57	132	38	1	Yes	No	No	Positive	18	379.723	153	165.5	191	Above 90	Negative	No
251	2020-10-30	35	Female	Muganda	Divorced or seperated	Primary	Catholic	Peasant Farmer		Yes	Yes	Yes	2 and above	No	No	No	No	No	No	No	No	Known ISS	No	No	No	ART, Septrin	Positive	Yes	5 to 10 years	TDF/3TC/EFV		104/67	64	36	0	No	No	No	Positive	60	113.917	116	113.8	131	Above 90	Negative	No
252	2020-10-30	23	Female	Muganda	Married	Primary	Moslem	Operate business		No	Yes	No		No	No	No	No	No	No	No	No	None	No	No	No	None	Positive	No		ART Naive		133/100	125	36	1	No	Yes	No	Positive	43	158.954	136	138.1	160	Above 90	Negative	No
253	2020-10-30	20	Female	Muganda	Single	Primary	Moslem	Operate business		Yes	Yes	Yes	2 and above	No	No	No	No	No	No	No	No	Known ISS	No	No	No	ART, Septrin	Positive	Yes	5 to 10 years	TDF/3TC/EFV		116/93	113	36	0	No	No	No	Positive	21	325.477	165	178.6	206	Above 90	Negative	No
254	2020-10-30	55	Male	Banyakitara	Married	Secondary	Catholic	Operate business		No	Yes	No		Yes	No	No	No	No	No	No	No	None	Yes	No	No	None	Negative					116/78	96	36	0	No	No	No	Negative	60	126.681	110	107.6	125	Above 90	Negative	No
257	2020-11-02	24	Female	Muganda	Married	Primary	Catholic	Unemployed		No	No	No		No	No	No	No	No	No	No	No	None	No	Yes	No	None	Negative					130/109	99	36	0	No	No	No	Negative	52	131.442	129	128.8	149	Above 90	Negative	No
260	2020-11-02	31	Female	Others	Married	Primary	Moslem	Operate business		No	Yes	Yes	Less than 2	No	No	No	No	No	No	No	No	None	No	No	No	None	Positive	Yes	5 to 10 years	ABC/3TC/EFV	(Y) Not sure	130/106	110	38	1	No	No	Yes	Positive	52	131.442	124	122.7	142	Above 90	Negative	No
262	2020-11-02	18	Male	Muganda	Single	Primary	Catholic	Unemployed		No	No	No		No	No	No	No	No	No	No	No	None	Yes	No	No	None	Negative					139/79	111	38	1	No	Yes	No	Negative	48	189.787	148	152.9	177	Above 90	Negative	No
263	2020-11-02	33	Male	Muganda	Divorced or seperated	Primary	Catholic	Others	Barber	No	No	Yes	Less than 2	No	No	No	No	No	No	No	No	Known ISS	Yes	No	No	None	Positive	No		ART Naive		160/115	97	37	1	No	Yes	No	Positive	48	189.787	135	137.7	160	Above 90	Negative	No
264	2020-11-02	45	Male	Muganda	Married	Primary	Catholic	Others	Fish Monger	No	No	Yes	Less than 2	No	No	No	No	No	No	No	No	None	Yes	No	No	None	Negative					123/76	104	36	1	No	Yes	No	Negative	61	140.593	116	114.7	133	Above 90	Negative	No
265	2020-11-03	48	Female	Muganda	Married	Secondary	Catholic	Operate business		No	No	Yes	Less than 2	No	No	No	No	No	No	No	No	None	No	Yes	No	None	Negative					146/103	110	38	0	No	No	No	Negative	61	101.734	107	103.3	119	Above 90	Negative	No
266	2020-11-03	41	Female	Banyakitara	Married	Secondary	Born Again	Peasant Farmer		Yes	No	No		No	No	No	No	No	No	No	No	None	No	Yes	No	None	Positive	Yes	10 and over year	TDF/3TC/DTG	Yes-nt sure	136/97	87	37	0	No	No	No	Positive	19	355.421	148	159.2	184	Above 90	Negative	No
267	2020-11-03	80	Female	Muganda	Widower or Widow	Secondary	Catholic	Peasant Farmer		Yes	Yes	No		No	No	No	No	No	No	No	No	None	No	Yes	No	None	Negative					161/93	74	35	0	No	No	No	Negative	62	68.0182	87	81.9	95	Above 90	Negative	No
268	2020-11-03	18	Female	Muganda	Single	Secondary	Catholic	Unemployed		No	Yes	No		No	No	No	No	No	No	No	No	Sickle cell disease, Asthma	No	No	No	Morphine	Negative					104/54	95	37	0	No	No	No	Negative	27	253.149	157	166.7	193	Above 90	Negative	No
269	2020-11-03	82	Female	Muganda	Widower or Widow	Primary	Catholic	Unemployed		Yes	Yes	No		Yes	No	No	No	No	No	No	No	None	No	Yes	No	None	Negative					163/73	80	34	0	No	No	No	Negative	56	73.5094	88	83.7	97	Above 90	Negative	No
273	2020-11-03	75	Male	Muganda	Divorced or seperated	Primary	Moslem	Unemployed		Yes	No	No		No	No	No	No	No	No	No	No	None	No	Yes	No	None	Negative					110/53	94	37	0	No	No	No	Negative	32	186.574	117	121.1	122	Above 90	Negative	No
274	2020-11-03	45	Male	Muganda	Widower or Widow	Tertiary	Moslem	Civil/NGO servant		No	Yes	No		Yes	No	No	Yes	No	No	No	No	None	No	No	No	Anti hypertensives	Negative					132/88	63	37	0	No	No	No	Negative	92	93.219	123	86.3	100	Above 90	Negative	No
275	2020-11-03	35	Male	Muganda	Married	Primary	Protestant	Operate business		No	Yes	No		No	No	No	No	No	No	No	No	None	Yes	No	No	None	Positive	No		ART Naive		109/91	99	38	1	No	Yes	No	Positive	62	146.932	123	122.2	142	Above 90	Negative	No
276	2020-11-04	31	Male	Muganda	Divorced or seperated	Primary	Catholic	Operate business		Yes	Yes	Yes	Less than 2	No	No	No	No	No	No	No	No	Known ISS	No	No	No	ART,Septrin	Positive	Yes	<1 year	TDF/3TC/DTG		110/66	97	38	0	No	No	No	Positive	99	92.0179	90	87.1	101	Above 90	Negative	No
279	2020-11-04	73	Female	Muganda	Widower or Widow	Primary	Catholic	Peasant Farmer		No	Yes	No		No	No	No	No	No	No	No	No	None	Yes	No	No	None	Negative					97/69	75	37	1	Yes	No	No	Negative	61	75.2296	92	86.6	100	Above 90	Negative	No
1	2020-09-17	86	Male	Muganda	Divorced or seperated	Primary	Catholic	Peasant Farmer		Yes	Yes	No		No	No	Yes	No	No	No	No	No	None	No	No	No	Oral Hyperglycaemics	Negative					121/75	94	36	1	No	No	Yes	Negative	51	102.508	95	92.5	107	Above 90	Negative	No
4	2020-09-17	52	Male	Others	Married	Primary	Moslem	Others	Taxi Driver	No	Yes	Yes	2 and above	Yes	No	No	Yes	No	No	No	No	None	No	No	No	Amilodipine,Aprinox,Captopril,Paracet	Negative					176/110	77	35	1	No	Yes	No	Negative	48	164.191	120	120.5	140	Above 90	Negative	No
7	2020-09-18	40	Male	Muganda	Married	Secondary	Catholic	Peasant Farmer		No	Yes	Yes	Less than 2	No	No	No	No	No	No	No	No	None	No	Yes	Yes	None	Positive	Yes	<1 year	TDF/3TC/DTG		126/86	89	37	0	No	No	No	Positive	69	132.026	116	112.9	131	Above 90	Negative	No
9	2020-09-24	23	Male	Muganda	Married	Primary	Catholic	Peasant Farmer		Yes	Yes	No		No	No	No	No	No	No	No	No	Sickle cell disease	No	No	No	Folic Acid	Negative					122/86	58	36	1	No	No	Yes	Negative	66	138.027	130	129.6	150	Above 90	Negative	No
10	2020-09-21	68	Female	Banyakitara	Widower or Widow	No Education	Catholic	Peasant Farmer		No	No	Yes	2 and above	Yes	No	Yes	No	No	No	No	No	None	No	No	No	Insulin	Negative					122/79	89	36	0	No	No	No	Negative	46	105.968	101	98.5	114	Above 90	Negative	No
12	2020-09-18	26	Male	Muganda	Divorced or seperated	Secondary	Catholic	Others	Taxi Driver	No	No	No		No	No	No	No	No	No	No	No	Known ISS	No	No	No	ART, Septrin	Positive	Yes	2 to <5 years	AZT/3TC/LPV/r	TDF/3TC/EFV	104/61	107	37	0	No	No	No	Positive	54	168.699	136	137.8	160	Above 90	Negative	No
13	2020-09-18	21	Male	Muganda	Single	Primary	Catholic	Unemployed		No	No	No		No	No	Yes	No	No	No	No	No		No	No	No	Insulin	Negative					115/69	77	37	0	No	No	No	Negative	37	246.21	157	166.7	193	Above 90	Negative	No
14	2020-09-28	47	Male	Others	Married	No Education	Catholic	Peasant Farmer		Yes	Yes	Yes	2 and above	Yes	No	No	No	No	No	No	No	None	No	No	No	None	Negative					115/83	65	36	0	No	No	No	Negative	54	155.029	119	118.9	138	Above 90	Negative	No
16	2020-09-21	30	Female	Muganda	Divorced or seperated	Primary	Catholic	Operate business		Yes	Yes	Yes	2 and above	No	No	No	No	No	No	No	No	ISS	No	No	No	ART,Septrin	Positive	Yes	<1 year	TDF/3TC/DTG		101/81	97	35	0	No	No	No	Positive	38	179.869	134	136.9	158	Above 90	Negative	No
17	2020-09-21	30	Female	Muganda	Married	Primary	Catholic	Unemployed		Yes	Yes	No		No	No	No	No	No	No	No	No	ISS, PTB	No	No	No	ART CTX,Anti TBs,Lasix ,Spirinolactone	Positive	Yes	2 to <5 years	TDF/3TC/EFV		94/62	132	37	2	Yes	No	Yes	Positive	39	175.257	133	135.8	157	Above 90	Negative	No
18	2020-09-21	57	Female	Muganda	Widower or Widow	No Education	Born Again	Peasant Farmer		No	No	Yes	Less than 2	No	No	No	No	No	No	No	No	Known ISS	No	No	No	ART,Seprin,Fluconazole	Positive	Yes	10 and over year	TDF/3TC/DTG	TDF/3TC/EFV	93/97	103	34	2	Yes	Yes	No	Positive	53	105.034	105	101.5	117	Above 90	Negative	No
19	2020-09-21	43	Female	Muganda	Married	Primary	Catholic	Others	VHT	No	No	No		No	No	Yes	No	No	No	No	No	None	No	No	No	Metformin , Glibenclamide	Negative					116/63	102	35	0	No	No	No	Negative	49	134.528	116	115	133	Above 90	Negative	No
20	2020-09-30	97	Male	Banyakitara	Married	No Education	Born Again	Peasant Farmer		No	Yes	No		No	No	Yes	No	No	No	No	No	None	No	No	No	Anti hyperglcaemics	Negative					134/90	73	34	0	No	No	No	Negative	22	208.08	115	121	140	Above 90	Negative	No
21	2020-09-21	54	Female	Muganda	Married	Primary	Catholic	Operate business		No	Yes	No		No	No	No	Yes	No	No	No	No		No	No	No	ART	Positive	Yes	10 and over year	TDF/3TC/DTG	AZT/3TC/NVP	130/97	120	37	0	No	No	No	Positive	54	106.891	106	103.1	119	Above 90	Negative	No
23	2020-09-21	68	Male	Others	Married	Primary	Protestant	Peasant Farmer		No	Yes	Yes	2 and above	Yes	No	No	No	No	No	No	No	None	No	No	Yes	None	Negative					100/60	80	37	1	Yes	No	No	Negative	52	124.939	106	104.2	121	Above 90	Negative	No
24	2020-09-21	28	Male	Muganda	Single	Secondary	Protestant	Peasant Farmer		No	Yes	Yes	Less than 2	No	No	No	No	No	No	No	No	None	Yes	No	No	None	Negative					90/70	89	34	3	Yes	Yes	Yes	Negative	37	246.21	150	158.7	184	Above 90	Negative	No
25	2021-09-21	30	Male	Muganda	Single	Secondary	Catholic	Peasant Farmer		No	No	No		No	Yes	No	No	No	No	No	No	None	No	No	Yes	None	Positive	Yes	2 to <5 years	TDF/3TC/DTG		120/60	86	36	0	No	No	No	Positive	90	101.22	102	98.4	114	Above 90	Negative	No
26	2020-09-21	27	Male	Muganda	Married	Tertiary	Catholic	Operate business		Yes	No	No		No	No	No	No	No	No	No	No	None	No	No	Yes	None	Negative					110/60	78	36	0	No	No	No	Negative	77	118.309	121	118.2	137	Above 90	Negative	No
27	2020-09-23	39	Female	Muganda	Widower or Widow	Primary	Catholic	Peasant Farmer		Yes	Yes	Yes	Less than 2	Yes	No	No	No	No	No	No	No	Known ISS	No	No	No	ART,Septrin	Positive	Yes	<1 year	ABC/3TC/DTG		97/59	66	36	1	Yes	No	No	Positive	39	175.257	126	127.5	147	Above 90	Negative	No
28	2020-09-21	70	Female	Muganda	Divorced or seperated	Primary	Catholic	Peasant Farmer		No	No	No		No	No	No	Yes	No	No	No	No	None	No	No	No	Anti hypertensives	Negative					131/76	82	36	1	No	No	Yes	Negative	57	83.4781	95	90.5	105	Above 90	Negative	No
29	2020-09-21	78	Female	Muganda	Widower or Widow	Primary	Catholic	Peasant Farmer		Yes	Yes	No		No	No	Yes	Yes	No	No	No	No	None	No	No	No	Anti hypertensives and hyperglycaemics	Negative					117/66	124	36	0	No	No	No	Negative	35	123.434	102	100.4	116	Above 90	Negative	No
30	2020-09-23	64	Female	Others	Widower or Widow	Primary	Protestant	Peasant Farmer		Yes	Yes	No		Yes	No	No	Yes	No	No	No	No	None	No	No	No	Anti hypertensives	Negative					141/74	61	37	0	No	No	No	Negative	51	100.308	101	97.9	113	Above 90	Negative	No
32	2020-09-22	38	Male	Muganda	Married	Primary	Catholic	Others	Taxi driver	No	No	No		No	No	Yes	Yes	No	No	No	No	Known ISS	No	No	No	ART,Septrin	Positive	Yes	2 to <5 years	TDF/3TC/DTG		185/80	89	36	0	No	No	No	Positive	69	132.026	117	114.5	133	Above 90	Negative	No
35	2020-09-22	60	Male	Banyakitara	Married	Primary	Born Again	Peasant Farmer		Yes	No	No		No	No	No	Yes	No	No	No	No	Known ISS	No	No	No	ART, Septrin	Positive	Yes	<1 year	TDF/3TC/DTG	None	95/59	77	36	1	Yes	No	No	Positive	1	7155.6	367	559	648	Above 90	Negative	No
36	2020-09-22	53	Male	Muganda	Widower or Widow	Primary	Catholic	Others	Carpenter	Yes	Yes	Yes	Less than 2	No	No	No	No	No	No	No	No	Epilepsy	Yes	No	No	None	Negative					123/94	94	36	0	No	No	No	Negative	48	162.221	119	119.6	139	Above 90	Negative	No
39	2020-09-22	33	Male	Muganda	Married	Primary	Catholic	Others	Fish Monger	Yes	No	Yes	2 and above	No	No	No	No	No	No	No	No	None	Yes	No	No	None	Negative					141/84	158	36	0	No	No	No	Negative	76	119.865	117	114	132	Above 90	Negative	No
40	2020-09-22	18	Male	Muganda	Single	Primary	Catholic	Unemployed		Yes	Yes	No		No	No	No	No	No	No	No	No	None	Yes	No	No	None	Negative					134/80	47	36	0	No	No	No	Negative	33	276.054	150	178.4	207	Above 90	Negative	No
41	2020-09-23	47	Female	Muganda	Divorced or seperated	Tertiary	Moslem	Peasant Farmer		Yes	Yes	No		No	No	No	No	No	No	No	No	None	No	No	Yes	None	Negative					146/82	73	36	0	No	No	No	Negative	60	104.685	108	104.6	121	Above 90	Negative	No
43	2020-09-23	55	Female	Muganda	Divorced or seperated	Primary	Catholic	Peasant Farmer		No	No	No		No	No	No	No	No	No	No	No	None	No	Yes	No	None	Negative					140/64	66	36	0	No	No	No	Negative	51	111.821	107	104.3	120	Above 90	Negative	No
48	2020-09-24	30	Male	Others	Single	Secondary	Born Again	Operate business		No	Yes	Yes	Less than 2	No	No	No	No	No	No	No	No	None	Yes	No	No	None	Negative					116/99	71	36	0	No	No	No	Negative	58	157.065	130	130.1	151	Above 90	Negative	No
49	2020-09-24	55	Male	Others	Married	No Education	Protestant	Peasant Farmer		Yes	Yes	Yes	2 and above	Yes	No	No	No	No	No	No	No	None	Yes	No	No	None	Negative					92/60	105	35	2	Yes	No	Yes	Negative	37	205.428	127	131.3	152	Above 90	Negative	No
51	2020-09-24	47	Male	Muganda	Divorced or seperated	Secondary	Catholic	Operate business		Yes	Yes	Yes	Less than 2	Yes	No	No	No	No	No	No	Yes	None	No	No	No	Radiotherapy	Positive	Yes	10 and over year	TDF/3TC/DTG	TDF/3TC/EFV	99/75	107	37	2	Yes	No	Yes	Positive	54	155.029	119	118.9	138	Above 90	Trace	No
52	2020-09-25	39	Male	Muganda	Married	Primary	Catholic	Others	Builder	Yes	No	Yes	Less than 2	No	No	No	No	No	No	No	No	Known ISS	No	No	No	ART,Septrin	Positive	Yes	<1 year	TDF/3TC/EFV	None	116/76	96	37	0	No	No	No	Positive	61	149.34	121	119.6	139	Above 90	Negative	No
56	2020-09-25	52	Female	Others	Married	No Education	Protestant	Unemployed		No	No	Yes	Less than 2	Yes	No	Yes	Yes	No	No	No	No		No	Yes	No	Metformin, Glibenclamide	Negative					123/72	70	35	0	No	No	No	Negative	45	131.404	112	111	128	Above 90	Negative	No
57	2020-09-25	40	Female	Others	Divorced or seperated	No Education	Catholic	Operate business		No	No	No		No	No	No	No	No	No	No	No	None	No	Yes	No	None	Negative					101/75	121	36	1	No	No	Yes	Negative	50	136.7	118	116.6	135	Above 90	Negative	No
15	2020-09-21	33	Female	Muganda	Divorced or seperated	Primary	Catholic	Operate business		Yes	No	No		No	No	No	No	No	Yes	No	No	Known ISS	No	No	No	ART,Lasix,Captopril,spinolactone	Positive	Yes	<1 year	TDF/3TC/DTG	None	96/57	114	31	2	Yes	No	yes	Positive	110	62.1365	59	57	66	60-89	Negative or Trace	Yes	Client died
122	2020-10-13	40	Female	Muganda	Divorced or seperated	Primary	Catholic	Unemployed		No	No	No		No	No	No	No	No	No	No	No	Known ISS	No	No	No	ART,Septrin	Positive	No		ART Naive	None	88/43	120	36	3	Yes	Yes	yes	Positive	283	24.152	18	17.3	20	15-29	1+	Yes	Client died
55	2020-09-21	70	Male	Muganda	Married	Primary	Catholic	Peasant Farmer		No	Yes	Yes	2 and above	Yes	No	No	Yes	No	No	No	No	Known ISS	No	No	No	Anti hypertensives,ART,Septrin	Positive	Yes	2 to <5 years	Defaulted		192/101	56	37	2	No	Yes	yes	Positive	117	54.2038	58	54.1	63	60-89	Negative	Yes	Client Lost to follow up
369	2020-11-26	41	Female	Muganda	Divorced or seperated	Secondary	Catholic	Operate business		Yes	No	No		No	No	Yes	Yes	No	No	No	No	Known ISS	No	No	No	Anti hypertensives and Hyperglycaemics	Positive	Yes	2 to <5 years	ABC/3TC/EFV	AZT/3TC/EFV	174/118	81	36	0	No	No	No	Positive	241	28.0207	22	20.9	24	15-29	3+	Yes	Client died
302	2020-11-09	86	Male	Muganda	Widower or Widow	Primary	Catholic	Peasant Farmer		Yes	No	No		No	No	No	Yes	No	No	No	No		No	No	No	Anti hypertensives	Negative					162/133	82	37	0	No	No	No	Negative	163	32.073	35	32.4	38	15-29	Negative	Yes	Client died
322	2020-11-13	51	Male	Muganda	Single	Secondary	Protestant	Peasant Farmer		Yes	No	Yes	2 and above	Yes	No	No	No	No	No	No	No	None	yes	No	No	NONE	Negative					169/121	66	36	0	No	No	yes	Negative	492	16.2132	12	10.9	13	Less than 15	Negative	Yes	Client died
318	2020-11-12	28	Male	Others	Single	Secondary	Born Again	Operate business		No	No	No		No	No	No	No	No	No	No	No	NONE	yes	No	No	NONE	Negative					129/83	85	37	0	No	No	No	Negative	1090	8.35759	5	4.9	6	Less than 15	3+	Yes	Client died
327	2020-11-13	78	Male	Others	Divorced or seperated	Primary	Catholic	Peasant Farmer		Yes	No	Yes	2 and above	No	No	No	No	No	No	No	No	NONE	No	No	No	NONE	Negative					114/67	94	38	1	No	Yes	No	Negative	45	127.955	104	103	119	Above 90	3+	Yes	Client died
326	2020-11-13	28	Male	Banyakitara	Divorced or seperated	Primary	Catholic	Peasant Farmer		No	No	No		No	No	No	No	No	No	No	No	Known ISS	No	No	No	ART,Septrin	Positive	Yes	2 to <5 years	TDF/3TC/EFV		101/70	77	37	0	No	No	No	Positive	947	9.61961	6	5.8	7	Less than 15	1+	Yes	Client died
345	2020-11-17	85	Male	Banyakitara	Married	Primary	Catholic	Peasant Farmer		Yes	No	No		No	No	No	No	No	No	No	No	NONE	No	No	No	NONE	Negative					134/71	107	39	1	No	Yes	No	Negative	205	25.8117	27	24.7	29	15-29	Negative	Yes	Client died
332	2020-11-16	27	Female	Muganda	Single	Secondary	Moslem	Operate business		Yes	Yes	No		No	No	No	No	No	No	No	No	Known ISS	No	No	No	ART,Septrin	Positive	Yes	<1 year	TDF/3TC/DTG	None	119/83	113	37	2	No	Yes	yes	Positive	62	110.242	121	118.9	137	Above 90	3+	Yes	Client died
339	2020-11-17	21	Male	Banyakitara	Single	No Education	Protestant	Peasant Farmer		Yes	No	No		No	No	No	No	No	No	No	No	NONE	No	No	No	NONE	Negative					116/79	75	37	0	No	No	No	Negative	766	11.8927	8	7.9	9	Less than 15	Negative	Yes	Client died
338	2020-11-16	35	Male	Muganda	Divorced or seperated	No Education	Catholic	Others	fish monger	No	No	Yes	2 and above	No	No	No	No	No	No	No	No	NO	yes	No	No	NONE	Negative					106/82	91	37	0	No	No	No	Negative	146	62.3957	55	52.9	61	60-89	Negative	Yes	Client died
364	2020-11-24	30	Female	Muganda	Married	Secondary	Catholic	Operate business		No	No	Yes	2 and above	No	No	No	No	No	No	No	No	Known ISS	No	No	No	ART,Septrin	Positive	Yes	5 to 10 years	ABC/3TC/DTG	TDF/3TC/EFV	196/146	119	36	0	No	No	No	Positive	1336	5.11603	3	2.8	3	Less than 15	2+	Yes	Client died
367	2020-11-24	23	Female	Muganda	Single	Primary	Moslem	Peasant Farmer		Yes	Yes	No		No	No	No	No	No	No	No	No	Known ISS	No	No	No	ART ,Septrin	Positive	Yes	<1 year	TDF/3TC/EFV	NONE	106/72	83	39	1	No	Yes	No	Positive	332	20.5874	17	16.1	19	15-29	Negative	Yes	Client died
353	2020-11-19	56	Male	Others	Married	Primary	Catholic	Peasant Farmer		No	Yes	Yes	Less than 2	Yes	No	No	No	No	No	No	No	NONE	yes	No	No	NONE	Negative					91/52	86	37	1	Yes	No	No	Negative	124	60.5615	59	55.7	64	60-89	Negative	Yes	Client died
361	2020-11-20	38	Female	Banyakitara	Widower or Widow	Primary	Born Again	Operate business		No	No	No		No	No	No	No	No	No	No	No	Known ISS	No	No	No	ART,Septrin	Positive	Yes	<1 year	TDF/3TC/DTG		114/71	94	35	0	No	No	No	Positive	618	11.0599	7	6.8	8	Less than 15	2+	Yes	Client died
362	2020-11-24	34	Female	Muganda	Divorced or seperated	Primary	Catholic	Peasant Farmer		Yes	Yes	No		No	No	No	No	No	No	No	No	NONE	yes	No	No	NONE	Negative					96/80	63	36	1	Yes	No	No	Negative	466	14.6674	10	9.9	11	Less than 15	1+	Yes	Client died
231	2020-10-28	52	Female	Banyakitara	Divorced or seperated	Primary	Born Again	Operate business		Yes	No	No		No	No	No	Yes	No	No	No	No		No	No	No	Anti hypertensives	Negative					157/104	110	38	0	No	No	No	Negative	1293	4.57324	3	2.5	3	Less than 15	1+	Yes	Client died
240	2020-10-28	50	Male	Muganda	Married	Primary	Moslem	Operate business		Yes	Yes	No		No	No	Yes	Yes	No	No	No	No		No	No	No	Anti hypertensives, insulin	Negative					195/111	63	36	0	No	No	No	Negative	609	13.2574	9	8.5	10	Less than 15	Negative	Yes	Client died
248	2020-10-29	67	Male	Muganda	Divorced or seperated	Primary	Catholic	Peasant Farmer		Yes	No	Yes	2 and above	No	No	No	No	No	No	No	No	NONE	yes	No	No	NONE	Negative					129/114	97	37	0	No	No	No	Negative	126	52.1884	54	50.5	59	Less than 15	Negative	Yes	Client died
249	2020-10-30	53	Female	Muganda	Married	Secondary	Catholic	Peasant Farmer		Yes	Yes	No		No	No	No	No	No	No	No	No	Known ISS	No	No	No	ART,Septrin	Positive	Yes	2 to <5 years	ABC/3TC/DTG	NONE	83/44	112	36	1	Yes	No	No	Positive	419	13.9433	10	9.8	11	Less than 15	1+	Yes	Client died
365	2020-11-25	52	Male	Muganda	Married	Primary	Catholic	Peasant Farmer		No	Yes	Yes	2 and above	Yes	No	No	No	No	No	No	No	NONE	Yes	No	No	NONE	Negative					167/94	81	38	0	No	No	No	Negative	1764	4.46778	2	2.3	3	Less than 15	2+	Yes	Client died
2	2020-09-17	18	Male	Muganda	Single	Primary	Catholic	Unemployed		Yes	No	No		No	No	No	No	No	No	No	No	NONE	yes	No	No	NONE	Negative					132/94	113	36	0	No	No	No	Negative	526	17.319	13	12.7	15	15-29	2+	Yes	Client died
33	2020-09-22	80	Male	Banyakitara	Married	No Education	Moslem	Peasant Farmer		No	Yes	No		No	No	No	Yes	No	Yes	No	No		No	No	No	lasix,spirinolactone	Negative					118/80	89	35	0	No	No	No	Negative	100	56.2063	66	61	71	60-89	Negative	No
5	2020-09-17	34	Male	Others	Single	Secondary	Moslem	Others	Builder	No	No	Yes	Less than 2	Yes	No	No	Yes	No	No	No	No		No	No	Yes	unknown drugs	Negative					122/84	128	38	2	No	Yes	yes	Negative	205	44.4379	37	35.4	41	15-29	2+	Yes	Client died
247	2020-10-29	50	Male	Banyakitara	Divorced or seperated	No Education	Protestant	Operate business		No	No	Yes	2 and above	Yes	No	No	No	No	No	No	No	NONE	yes	No	No	NONE	Negative					113/80	70	37	0	No	No	No	Negative	75	107.65	106	101.7	118	Above 90	2+	Yes	Client died
6	2020-09-18	55	Male	Muganda	Married	Primary	Moslem	Operate business		No	Yes	Yes	Less than 2	No	No	No	No	No	No	No	No	NONE	No	Yes	Yes		Negative					117/99	88	35	0	No	No	No	Negative	123	61.7954	60	56.6	66	60-89	Negative	no
37	2020-09-25	43	Male	Muganda	Married	Primary	Catholic	Peasant Farmer		Yes	Yes	No		No	No	No	Yes	No	No	No	No	NONE	No	No	Yes	NONE	Negative					169/116	54	34	0	No	No	No	Negative	1795	4.89456	3	2.4	3	Less than 15	Negative	Yes	Client died
85	2020-10-05	55	Male	Muganda	Married	Primary	Catholic	Peasant Farmer		Yes	No	Yes	2 and above	No	No	No	Yes	No	No	No	No	NONE	No	No	No	Anti hypertensives	Negative					148/89	63	36	0	No	No	No	Negative	2342	3.24545	2	1.6	2	Less than 15	Trace	Yes	Client died
91	2020-10-05	37	Female	Muganda	Married	Tertiary	Born Again	Peasant Farmer		Yes	Yes	No		No	No	Yes	No	No	No	No	No	NONE	No	No	No	Anti hyperglycaemics	Negative					131/105	130	37	1	No	Yes	No	Negative	71	96.2677	97	94.1	109	Above 90	2+	Yes	Client died
108	2020-10-07	36	Male	Muganda	Married	Primary	Catholic	Others	Taxi driver	Yes	Yes	Yes	Less than 2	No	No	No	Yes	No	No	No	No	Known ISS	No	No	No	ART, Septrin	Positive	Yes	<1 year	TDF/3TC/DTG	None	135/93	78	36	0	No	No	No	Positive	799	11.4015	7	6.7	8	Less than 15	2+	Yes	Client died
117	2020-10-08	82	Male	Muganda	Married	No Education	Catholic	Peasant Farmer		No	No	Yes	Less than 2	No	No	No	No	No	No	No	No	NONE	No	No	No	NONE	Negative					135/65	82	37	0	No	No	No	Negative	86	63.7971	78	72.2	84	60-89	Negative	Yes
67	2020-09-28	34	Female	Banyakitara	Married	Primary	Born Again	Peasant Farmer		Yes	Yes	No		No	No	No	Yes	No	Yes	No	No		No	No	No	Lasix	Negative					151/122	115	35	1	No	No	yes	Negative	440	15.5341	11	10.6	12	Less than 15	2+	Yes	Client died
63	2020-09-28	26	Male	Muganda	Single	Secondary	Catholic	Others	Engineer	Yes	No	Yes	2 and above	No	No	No	No	No	No	No	No	NONE	No	No	No	NONE	Negative					94/67	92	35	1	Yes	No	No	Negative	652	13.972	10	9.2	11	Less than 15	1+	Yes	Client died
58	2020-09-25	74	Female	Muganda	Widower or Widow	Primary	Moslem	Peasant Farmer		Yes	Yes	No		No	No	Yes	Yes	No	No	No	No		No	No	No	Anti malarials	Negative					150/95	94	37	2	No	Yes	yes	Negative	94	48.2333	55	51.7	69	60-89	Negative	Yes	Client died
272	2020-11-03	64	Female	Others	Married	Primary	Catholic	Peasant Farmer		Yes	Yes	No		No	No	No	Yes	Yes	Yes	No	No	PUD	No	Yes	No	Morphine	Negative					134/77	53	35	0	No	No	No	Negative	97	52.7393	56	53.4	62	60-89	Negative	Yes	Client died
96	2020-10-06	85	Female	Muganda	Married	No Education	Moslem	Peasant Farmer		Yes	No	No		No	No	Yes	No	No	No	No	No	Known ISS	No	No	No	NONE	Positive	Yes	5 to 10 years	TDF/3TC/EFV	NONE	90/60	90	32	1	Yes	No	No	Positive	64	62.0328	81	76.1	88	60-89	Negative	No
245	2020-10-29	54	Male	Others	Divorced or seperated	Primary	Moslem	Unemployed		No	Yes	No		Yes	No	No	No	No	No	No	No	NONE	yes	No	No	NONE	Negative					100/69	103	35	1	No	No	Yes	Negative	96	80.1371	81	76.9	89	60-89	Negative or Trace	No
259	2020-11-02	66	Female	Muganda	Widower or Widow	Primary	Catholic	Peasant Farmer		No	Yes	No		No	No	Yes	Yes	No	No	No	No	PUD	No	Yes	Yes		Negative					123/59	74	39	0	No	No	No	Negative	122	40.9317	42	39.9	46	45-59	1+	Yes	Client died
350	2020-11-18	76	Female	Muganda	Widower or Widow	Primary	Catholic	Peasant Farmer		Yes	Yes	No		No	No	No	No	No	No	No	No	NONE	No	Yes	No	NONE	Negative					121/59	78	37	0	No	No	No	Negative	77	57.4776	69	64,8	75	60-89	Negative	No
54	2020-09-25	58	Female	Others	Widower or Widow	No Education	Catholic	Peasant Farmer		No	Yes	Yes	Less than 2	Yes	No	Yes	No	No	No	No	No	Known ISS	No	No	No	Insulin,ART,Septrin	Positive	Yes	10 and over year	TDF/3TC/DTG	TDF/3TC/EFV	109/80	100	37	2	No	Yes	yes	Positive	76	72.3687	78	74.8	86	60-89	2+	Yes	Client died
38	2020-09-22	63	Male	Muganda	Married	Tertiary	Moslem	Others	Teacher	No	Yes	No		No	No	Yes	Yes	No	No	No	No		No	No	No	Anti hypertensives Anti hyperglyceamics	Negative					117/80	129	38	1	No	Yes	No	Negative	79	87.3555	96	90.8	105	Above 90	2+	Yes	Client died
185	2020-10-20	23	Female	Muganda	Divorced or seperated	Secondary	Protestant	Unemployed		Yes	Yes	No		No	No	No	Yes	No	No	No	No		No	Yes	No	Anti hypertensives	Negative					149/117	124	361	1	No	No	Yes	Negative	288	23.7327	20	19.1	22	15-29	Negative	Yes	Client died
115	2020-10-08	74	Male	Muganda	Married	Secondary	Catholic	Peasant Farmer		Yes	Yes	Yes	2 and above	No	No	No	No	No	No	No	No	NONE	Yes	No	No	NONE	Negative					137/74	68	36	0	No	No	No	Negative	62	97.4657	97	92.9	35	30-44	2+	Yes	Client died
172	2020-10-19	40	Female	Muganda	Married	Primary	Moslem	Unemployed		Yes	Yes	No		No	No	No	No	Yes	No	No	No	Known ISS	No	No	No	ART,Septrin	Positive	Yes	5 to 10 years	TDF/3TC/EFV		99/66	76	37	1	Yes	No	No	Positive	166	41.1748	34	33	38	15-29	Negative	Yes	Client died
34	2020-09-22	75	Male	Banyakitara	Married	No Education	Catholic	Others	Builder	No	No	Yes	2 and above	No	No	No	No	No	Yes	No	No		No	Yes	No	None	Negative					106/65	78	35	0	No	No	No	Negative	116	51.4686	57	52.8	61	60-89	Negative	Yes	Client died
76	2020-09-30	60	Female	Others	Divorced or seperated	No Education	Moslem	Peasant Farmer		No	Yes	No		No	No	No	No	No	No	No	No	NONE	yes	No	No	NONE	Negative					85/57	115	38	3	Yes	Yes	Yes	Negative	153	35.0903	33	31.6	37	15-29	Negative	Yes	Client died
44	2020-09-23	52	Female	Muganda	Married	Primary	Protestant	Peasant Farmer		No	Yes	Yes	Less than 2	No	No	No	No	No	No	No	No	Known ISS	No	No	No	ART,Septrin	Positive	Yes	5 to 10 years	TDF/3TC/DTG	TDF/3TC/EFV	80/56	158	36	2	Yes	No	Yes	Positive	434	13.6249	10	9.5	11	Less than 15	2+	Yes	Client died
256	2020-11-02	69	Male	Muganda	Married	Tertiary	Catholic	Civil/NGO servant		No	No	Yes	Less than 2	Yes	No	No	No	No	No	No	No	NONE	yes	No	No	NONE	Negative					173/107	103	370	0	No	No	No	Negative	216	29.717	28	26	30	15-29	Negative	Yes	Client died
81	2020-10-01	40	Male	Banyakitara	Married	No Education	Moslem	Operate business		No	No	Yes	Less than 2	No	No	No	No	No	No	No	No	Known ISS	No	No	No	ART, Septrin	Positive	Yes	5 to 10 years	TDF/3TC/ATVr	AZT/3TC/EFV	102/57	80	38	0	No	No	No	Positive	107	85.138	78	74.4	86	60-89	Negative	No
215	2020-10-27	70	Female	Muganda	Widower or Widow	Primary	Catholic	Peasant Farmer		No	No	No		No	No	No	No	No	No	No	No	NONE	yes	No	No	NONE	Negative					106/58	111	37	0	No	No	No	Negative	97	49.0542	54	51.2	59	60-89	Negative	Yes	Client died
47	2020-09-24	60	Male	Muganda	Divorced or seperated	Primary	Catholic	Peasant Farmer		No	No	Yes	2 and above	Yes	No	No	No	No	No	No	No	NONE	No	No	No	NONE	Negative					125/74	107	37	2	No	Yes	yes	Negative	160	44.7225	42	39.8	46	45-59	2+	Yes	Client died
309	2020-11-11	78	Female	Muganda	Widower or Widow	Primary	Catholic	Peasant Farmer		No	Yes	No		No	No	Yes	Yes	No	No	No	No		No	No	No	Anti hypertensives and Hyperglycaemics	Negative					166/98	87	36	0	No	No	No	Negative	69	62.6115	78	73	84	60-89	Negative	No
271	2020-11-03	39	Female	Muganda	Divorced or seperated	Secondary	Catholic	Civil/NGO servant		Yes	Yes	Yes	Less than 2	No	No	No	No	No	No	No	No	Known ISS	No	No	No	ART	Positive	Yes	10 and over year	TDF/3TC/DTG	TDF/3TC/EFV	93/62	96	36	2	Yes	No	yes	Positive	568	12.0335	8	7.5	9	Less than 15	2+	Yes	Client died
270	2020-11-03	85	Female	Others	Widower or Widow	Primary	SDA	Peasant Farmer		No	Yes	No		Yes	No	No	No	No	Yes	No	No	None	No	Yes	No		Negative					117/76	125	35	1	No	No	yes	Negative	85	46.7071	58	54	65	60-89	2+	Yes	Client died
278	2020-11-04	30	Female	Muganda	Divorced or seperated	Primary	Born Again	Operate business		Yes	Yes	Yes	2 and above	No	No	No	No	No	No	No	No	known ISS	No	No	No	ART,Septrin	Positive	Yes	10 and over year	TDF/3TC/DTG	TDF/3TC/EFV	108/83	110	36	0	No	No	No	Positive	135	50.6297	47	45.4	52	45-59	Negative	Yes	Client died
145	2020-10-14	70	Male	Others	Widower or Widow	Primary	Catholic	Peasant Farmer		Yes	No	Yes	2 and above	Yes	No	No	No	No	No	No	No	Known ISS	No	No	No	Septrin , ART	Positive	Yes	10 and over year	TDF/3TC/DTG	TDF/3TC/EFV	96/64	104	33	1	Yes	No	No	Positive	380	16.6891	14	13	15	15-29	Negative	Yes	Client died
217	2020-10-26	25	Male	Muganda	Single	Secondary	Catholic	Peasant Farmer		Yes	Yes	No		No	No	No	No	No	No	No	No	NONE	yes	No	No	NONE	Negative					149/98	69	35	0	No	No	No	Negative	1322	6.8909	4	4	5	Less than 15	2+	Yes	Client died
354	2020-11-19	69	Female	Others	Widower or Widow	Primary	Born Again	Peasant Farmer		No	No	No		Yes	No	No	No	No	No	No	No	Asthma	No	No	Yes		Negative					143/88	97	36	1	No	No	yes	Negative	73	65.9732	77	72.6	84	60-89	Negative	No
277	2020-11-03	28	Female	Muganda	Married	Primary	Catholic	Unemployed		Yes	Yes	No		No	No	No	Yes	No	Yes	No	No		No	Yes	Yes		Negative					181/135	70	35	1	No	No	Yes	Negative	1179	5.79729	4	3.4	4	Less than 15	1+	Yes	Client died
287	2020-11-05	92	Female	Muganda	Widower or Widow	No Education	Protestant	Unemployed		No	Yes	No		No	No	No	Yes	No	No	No	No		No	Yes	Yes		Negative					145/89	84	37	1	No	Yes	No	Negative	99	36.8523	46	42.8	49	45-59	Negative	Yes	Client died
46	2021-09-24	68	Male	Muganda	Divorced or seperated	Secondary	Protestant	Unemployed		Yes	No	Yes	Less than 2	Yes	No	No	No	No	No	No	No	Known ISS	No	No	No	ART, Septrin	Positive	Yes	5 to 10 years	TDF/3TC/DTG	TDF/3TC/EFV	111/75	81	36	0	No	No	No	Positive	169	38.4428	38	35.2	41	15-29	1+	Yes	Client died
200	2020-10-21	24	Female	Muganda	Married	Primary	Moslem	Operate business		No	Yes	No		No	No	No	No	No	No	No	No	NONE	No	No	No	Septrin	Positive	No		ART NAIVE		93/62	128	37	1	Yes	No	No	Positive	163	41.9326	39	37.7	44	15-29	Negative	Yes	Client died
158	2020-10-15	76	Male	Banyakitara	Widower or Widow	Primary	Protestant	Peasant Farmer		No	Yes	Yes	Less than 2	No	No	No	Yes	No	No	No	No		No	No	No	Antihypertensives	Negative					128/79	65	370	0	No	No	No	Negative	101	58.4031	67	62	72	60-89	Negative	No
201	2020-10-21	67	Male	Others	Widower or Widow	No Education	Catholic	Peasant Farmer		No	Yes	Yes	2 and above	Yes	No	No	No	No	No	No	No	NONE	yes	No	No	NONE	Negative					211/120	105	39	0	No	No	No	Negative	408	16.117	13	12.2	14	Less than 15	1+	Yes	Client died
283	2020-11-05	77	Male	Others	Married	Primary	Catholic	Peasant Farmer		Yes	Yes	Yes	2 and above	No	No	No	No	No	No	No	No	Known ISS	No	No	No	ART	Positive	Yes	10 and over year	ABC/3TC/DTG	ABC/3TC/EFV	136/84	107	37	0	No	No	No	Positive	84	69.3801	83	76.9	89	60-89	Negative	No
128	2020-10-12	32	Female	Muganda	Married	Secondary	Catholic	Operate business		Yes	No	No		No	No	No	Yes	No	No	No	No		No	No	No	Antihypertensives	Negative					189/119	101	37	0	No	No	No	Negative	3901	1.75212	1	0.8	1	Less than 15	Negative	Yes	Client died
171	2020-10-19	45	Female	Muganda	Widower or Widow	Primary	Catholic	Peasant Farmer		Yes	Yes	Yes	2 and above	No	No	No	No	Yes	No	No	No	None	yes	No	No	NONE	Negative					122/83	64	36	1	No	No	yes	Negative	1842	3.49329	2	1.7	2	Less than 15	Negative	Yes	Client died
162	2020-10-16	88	Female	Banyakitara	Widower or Widow	No Education	Catholic	Peasant Farmer		Yes	Yes	No		No	No	No	No	No	No	No	No	NONE	yes	No	No	NONE	Negative					122/76	89	370	0	No	No	No	Negative	76	50.3801	65	60.5	70	60-89	Negative	No
22	2020-09-21	49	Female	Muganda	Married	Secondary	Catholic	Unemployed		Yes	No	No		No	No	No	No	No	No	No	No	NONE	No	No	No	NONE	Positive	Yes	5 to 10 years	TDF/3TC/DTG	TDF/3TC/EFV	125/70	93	38	2	No	Yes	yes	Positive	91	67.3768	67	64	74	60-89	1+	Yes	Client died
371	2020-11-27	54	Male	Muganda	Married	Primary	Moslem	Peasant Farmer		No	No	No		No	No	No	No	No	No	No	No	NO	yes	No	No	None	Negative					159/96	78	37	0	No	No	No	Negative	295	26.0785	21	19.8	23	15-29	2+	Yes	Client died
95	2020-10-06	73	Female	Muganda	Divorced or seperated	No Education	Catholic	Peasant Farmer		Yes	Yes	Yes	2 and above	No	No	Yes	No	No	No	No	No	None	No	No	No	Anti hyperglyceamics	Negative					122/59	100	38	0	No	No	No	Negative	66	69.5303	85	79.8	82	60-89	Negative	No
228	2020-11-10	74	Male	Muganda	Widower or Widow	No Education	Protestant	Peasant Farmer		Yes	No	Yes	2 and above	No	No	No	No	No	No	No	No	known ISS	No	No	No	ART, Septrin	Positive	Yes	<1 year	TDF/3TC/DTG	None	116/75	68	36	0	No	No	No	Positive	149	40.5562	42	39.3	46	45-59	Negative	Yes	Client alive	78
45	2020-09-29	30	Male	Muganda	Married	Primary	Catholic	Peasant Farmer		Yes	No	Yes	Less than 2	No	No	No	No	No	No	No	No	None	yes	No	No	None	Negative					119/79	78	36	0	No	No	No	Negative	82	111.095	114	110.1	128	Above 90	2+	Yes	Client alive	61
59	2020-09-30	78	Male	Banyakitara	Married	No Education	Born Again	Peasant Farmer		No	Yes	Yes	Less than 2	No	No	No	Yes	No	No	No	No		No	No	No	Anti hypertensives	Negative					125/85	86	37	0	No	No	No	Negative	53	108.641	99	96.3	112	Above 90	3+ and above	Yes	Client alive	51
66	2020-09-28	26	Female	Muganda	Divorced or seperated	Secondary	Catholic	Unemployed		Yes	No	No		Yes	No	Yes	No	No	No	No	No		No	No	No	insulin	Negative					134/98	112	36	1	No	No	yes	Negative	104	65.7212	66	64.1	74	60-89	1+	Yes	Client alive	77
141	2020-10-14	84	Male	Banyakitara	Married	Primary	Catholic	Peasant Farmer		No	Yes	Yes	2 and above	No	No	No	Yes	No	No	No	No		No	No	No	Anti hypertensives	Negative					155/69	78	35	0	No	No	No	Negative	83	64.526	80	74.3	86	60-89	Negative	No
234	2020-10-28	51	Male	Banyakitara	Married	Tertiary	Protestant	Civil/NGO servant		Yes	Yes	No		Yes	Yes	Yes	Yes	No	No	No	No		No	No	No	Anti hypertensives,Anti hypergycaemics	Negative					121/65	94	36	0	No	No	No	Negative	351	22.7262	17	16.4	19	15-29	2+	Yes	Client alive	423
8	2020-09-18	25	Male	Muganda	Married	Secondary	Moslem	Others	Taxi driver	Yes	Yes	No		No	No	No	No	No	No	No	No		No	Yes	No		Negative					80/43	73	35	1	Yes	No	No	Negative	153	59.541	56	53.7	62	60-89	Negative	Yes	Client alive	95
105	2020-10-07	80	Female	Others	Widower or Widow	No Education	Moslem	Operate business		Yes	Yes	No		No	No	Yes	No	No	No	No	No		No	No	No	Insulin	Negative					128/71	82	36	0	No	No	No	Negative	90	46.857	56	52.2	60	60-89	Negative	Yes	Client alive	65
62	2020-09-28	47	Male	Muganda	Divorced or seperated	Primary	Catholic	Peasant Farmer		No	No	No		No	No	Yes	Yes	No	No	No	No		No	No	No	Isulin,Antihypertensives	Negative					188/114	67	35	0	No	No	No	Negative	100	83.7155	60	76.9	89	60-89	Negative or Trace	No
176	2020-10-17	38	Male	Muganda	Divorced or seperated	Tertiary	Catholic	Civil/NGO servant		No	Yes	Yes	Less than 2	No	No	No	No	No	No	No	No	No	yes	No	No	No	Negative					130/72	98	36	0	No	No	No	Negative	109	83.5759	77	73.8	86	60-89	Negative or Trace	No
296	2020-11-06	67	Female	Banyakitara	Widower or Widow	Primary	Moslem	Peasant Farmer		No	Yes	No		Yes	No	Yes	Yes	No	No	No	No		No	No	No		Negative					124/69	87	35	1	No	No	yes	Negative	87	56.7097	63	59.6	69	60-89	Negative	Yes
237	2020-10-28	60	Male	Muganda	Married	Primary	Catholic	Peasant Farmer		No	Yes	No		No	No	Yes	No	No	No	No	No		No	No	No	Anti hyperglyceamics	Negative					132/72	101	37	0	No	No	No	Negative	413	17.3259	14	12.6	15	15-29	2+	Yes	Client alive	460
93	2020-10-05	40	Male	Muganda	Divorced or seperated	Secondary	Moslem	Others	Mechanic	No	No	No		No	No	Yes	Yes	No	No	No	No		No	Yes	No		Negative					169/107	58	36	0	No	No	No	Negative	234	38.9306	30	28.7	33	15-29	3+ and above	Yes	Client alive	277
358	2020-11-19	74	Male	Muganda	Married	Primary	Moslem	Operate business		Yes	Yes	No		Yes	No	No	No	No	No	No	No	NO	yes	No	No	None	Negative					132/95	107	37	0	No	No	No	Negative	90	67.143	77	72.3	84	60-89	1+	Yes	Client alive	77
286	2020-11-05	63	Female	Muganda	Widower or Widow	Secondary	Catholic	Peasant Farmer		No	No	Yes	Less than 2	No	No	No	Yes	No	No	No	No	None	No	No	Yes		Negative					85/53	92	36	1	Yes	No	No	Negative	152	34.0648	33	31.2	36	15-29	Negative or Trace	Yes	Client alive	127
294	2020-10-08	80	Male	Muganda	Widower or Widow	Primary	Catholic	Peasant Farmer		No	No	No		No	No	No	Yes	No	No	No	No		No	No	No	Anti hypertensives	Negative					145/78	68	36	0	No	No	No	Negative	389	14.4489	13	11.8	14	Less than 15	Negative	Yes	Client alive	109
292	2020-11-06	64	Male	Others	Widower or Widow	Primary	Moslem	Peasant Farmer		No	No	No		Yes	No	No	No	No	No	No	No	Known ISS	No	No	No	ART and Septrin	Positive	Yes	2 to <5 years	TDF/3TC/EFV	None	113/70	101	37	0	No	No	No	Positive	487	14.0006	11	10.1	12	15-29	Negative	Yes	Client alive	109
106	2020-10-07	85	Female	Banyakitara	Widower or Widow	No Education	Moslem	Peasant Farmer		No	Yes	No		No	No	No	Yes	No	No	No	No		No	No	No	Anti hypertensives	Negative					100/59	80	35	0	No	No	No	Negative	216	18.3801	19	17.5	20	15-29	Negative	Yes	Client alive	83
360	2020-11-19	54	Male	Muganda	Married	Primary	Moslem	Operate business		No	Yes	No		No	No	Yes	No	No	No	No	No		No	No	No	Anti hyperglycaemics	Negative					145/85	90	37	0	No	No	yes	Negative	105	73.2682	73	69	80	60-89	3+ and above	Yes	Client alive	82
319	2020-11-12	44	Male	Muganda	Married	Primary	Moslem	Others	Fish monger	No	No	No		No	No	No	Yes	No	No	No	No		No	No	No	Anti hypertensives	Negative					162/96	82	37	0	No	No	No	Negative	747	11.6202	7	6.9	8	Less than 15	Negative	Yes	Client alive	720
223	2020-10-26	50	Male	Muganda	Married	Primary	Catholic	Peasant Farmer		No	Yes	Yes	2 and above	Yes	No	Yes	No	No	No	No	No		No	No	No	Antihyperglyceamics	Negative					82/59	89	36	2	Yes	Yes	No	Negative	105	76.8931	75	71	82	60-89	Negative or Trace	No
303	2020-11-10	43	Male	Others	Divorced or seperated	Primary	Protestant	Peasant Farmer		No	Yes	No		No	No	No	No	No	No	No	No	Known ISS	No	No	No	ART, Septrin	Positive	Yes	<1 year	TDF/3TC/DTG	None	112/90	101	37	0	No	No	No	Positive	161	54.5698	47	44.5	52	45-59	1+	Yes	Client alive	71
3	2020-09-17	36	Male	Muganda	Married	Secondary	Catholic	Others	fish monger	Yes	Yes	Yes	2 and above	No	No	No	No	No	No	No	No	HIV Positive	No	No	Yes	Fluconazole,Septrin	Positive	Yes	<1 year	TDF/3TC/DTG	None	134/92	70	37	1	No	No	yes	Positive	222	41.035	33	31.7	37	15-29	Negative	Yes	Client alive	78
211	2020-10-23	47	Female	Muganda	Married	Primary	Moslem	Operate business		No	Yes	No		Yes	No	No	Yes	No	No	No	No		No	No	Yes		Negative					136/99	107	36	1	No	No	Yes	Negative	126	49.8502	46	43.8	51	45-59	Negative	Yes	Client alive	84
94	2020-10-05	60	Male	Muganda	Married	Secondary	Moslem	Operate business		No	No	No		No	No	Yes	Yes	No	No	No	No		No	No	No	Anti hypertensives,Antihyperglyceamics	Negative					126/86	86	36	0	No	No	No	Negative	159	45.0038	43	40.1	46	45-59	Negative	Yes	Client alive	159
225	2020-10-26	50	Male	Muganda	Married	Primary	Catholic	Peasant Farmer		No	No	Yes	2 and above	No	No	No	No	No	No	No	No		yes	No	No		Negative					112/70	68	37	0	No	No	No	Negative	103	78.3862	76	72.6	84	60-89	Negative	No
255	2020-10-30	47	Male	Muganda	Married	Primary	Moslem	Peasant Farmer		Yes	Yes	No		No	No	Yes	No	No	No	No	No		No	No	No	Insulin	Negative					121/76	74	37	0	No	No	No	Negative	160	52.3222	46	43.6	50	45-59	Negative	Yes	Client alive	137
317	2020-11-12	50	Male	Muganda	Married	Primary	Catholic	Peasant Farmer		No	Yes	Yes	2 and above	yes	No	No	No	No	No	No	No	Known ISS	No	No	No	ART and septrin	Positive	Yes	5 to 10 years	TDF/3TC/DTG	None	120/90	94	37	0	No	No	No	Positive	200	40.3689	34	32.6	38	30-44	1+	Yes	Client alive	232
31	2020-09-21	83	Female	Muganda	Widower or Widow	Primary	Catholic	Peasant Farmer		No	No	No		No	No	No	Yes	No	No	No	No		No	No	No	Ant hypertensives	Negative					123/78	83	36	0	No	No	No	Negative	72	56.4879	72	66.9	77	60-89	Negative	No
100	2021-10-06	75	Female	Muganda	Widower or Widow	Primary	Catholic	Peasant Farmer		No	Yes	No		No	No	No	Yes	No	No	No	No		No	No	No	Antihypertensives	Negative					128/81	91	36	0	No	No	No	Negative	192	23.3309	23	21.6	25	15-29	Negative or Trace	Yes	Client alive	243
																															#REF!
[truncated: 9 more columns]
